# Supplementary material for: Identification of glioblastoma gene prognosis modules based on weighted gene co-expression network analysis
Source: BMC Med Genomics. 2018 Nov 1;11:96. doi: 10.1186/s12920-018-0407-1 (PMC6211550; doi:10.1186/s12920-018-0407-1)
Supplement: Supplementary file 1 — Table S6. Specific data in Fig. 1d. (XLSX 10 kb) [file 12920_2018_407_MOESM1_ESM.xlsx]

## Sheet: Sheet1
	Age		Gender		SurvivalTime		RecurrenceTime
	coefficient	Pvalue	coefficient	Pvalue	coefficient	Pvalue	coefficient	Pvalue
midnightblue	-0.12	0.3	-0.13	0.3	-0.04	0.7	0.2	0.08
salmon	-0.22	0.06	-0.092	0.4	-0.07	0.6	0.16	0.2
black	-0.17	0.1	-0.11	0.4	-0.083	0.5	-0.037	0.8
royalblue	-0.095	0.4	-0.1	0.4	-0.13	0.3	-0.097	0.4
turquoise	-0.17	0.2	-0.061	0.6	0.2	0.09	0.2	0.08
pink	-0.082	0.5	-0.0059	1	-0.19	0.1	0.21	0.08
cyan	0.15	0.2	-0.074	0.5	0.05	0.7	0.17	0.2
magenta	0.09	0.4	-0.072	0.3	-0.048	0.7	0.063	0.6
purple	0.09	0.4	-0.13	0.5	0.021	0.9	-0.18	0.1
lightyellow	-0.017	0.9	0.08	0.9	-0.18	0.1	0.14	0.2
red	0.076	0.5	-0.0094	0.6	0.023	0.8	-0.026	0.8
darkgrey	0.13	0.3	-0.066	0.4	0.061	0.6	-0.11	0.3
darkgreen	0.27	0.02	0.092	0.4	-0.33	0.004	-0.2	0.09
brown	-0.11	0.3	0.083	0.5	0.01	0.9	0.03	0.8
yellow	0.19	0.1	0.11	0.3	-0.31	0.007	-0.23	0.05
blue	0.055	0.6	-0.05	0.7	0.096	0.4	0.14	0.2
lightcyan	-0.16	0.2	0.1	0.4	-0.077	0.5	0.087	0.5
darkred	-0.062	0.6	-0.021	0.9	0.15	0.2	0.094	0.4
grey60	0.051	0.7	-0.086	0.5	0.017	0.9	0.18	0.1
grey	0.15	0.2	0.05	0.7	0.06	0.6	-0.16	0.2
