# Supplementary material for: Identification of glioblastoma gene prognosis modules based on weighted gene co-expression network analysis
Source: BMC Med Genomics. 2018 Nov 1;11:96. doi: 10.1186/s12920-018-0407-1 (PMC6211550; doi:10.1186/s12920-018-0407-1)
Supplement: Supplementary file 2 — Table S2. Biological process of hub genes. (CSV 60 kb) [file 12920_2018_407_MOESM2_ESM.csv]

ID	Description	GeneRatio	BgRatio	pvalue	p.adjust	qvalue	geneID	Count
GO:0030198	extracellular matrix organization	34/212	335/17381	1.10000432865502e-21	2.04375302913245e-18	1.52900501165558e-18	LAMB1/FURIN/LOXL2/P4HA1/ITGA5/COL5A1/FN1/COL18A1/SERPINE1/B4GALT1/COL6A2/TGFBI/LOX/COL6A1/ANXA2/ITGB1/COL1A1/COL5A2/COLGALT1/PLOD3/MMP14/COL1A2/EFEMP2/TGFB1/PXDN/SERPINH1/MMP9/LUM/LAMC1/TIMP1/ITGA3/POSTN/FBLN1/THBS1	34
GO:0043062	extracellular structure organization	34/212	336/17381	1.21147186077798e-21	2.04375302913245e-18	1.52900501165558e-18	LAMB1/FURIN/LOXL2/P4HA1/ITGA5/COL5A1/FN1/COL18A1/SERPINE1/B4GALT1/COL6A2/TGFBI/LOX/COL6A1/ANXA2/ITGB1/COL1A1/COL5A2/COLGALT1/PLOD3/MMP14/COL1A2/EFEMP2/TGFB1/PXDN/SERPINH1/MMP9/LUM/LAMC1/TIMP1/ITGA3/POSTN/FBLN1/THBS1	34
GO:0032963	collagen metabolic process	19/212	125/17381	8.37969014506157e-16	9.42435818314591e-13	7.05070069047636e-13	FURIN/COL5A1/COL18A1/COL6A2/COL6A1/ITGB1/CTSB/COL1A1/COL5A2/PLOD3/MMP14/COL1A2/TGFB1/SERPINH1/ERRFI1/MMP9/MRC2/CTSD/PDGFRB	19
GO:0044259	multicellular organismal macromolecule metabolic process	19/212	130/17381	1.77449807449892e-15	1.49678912583984e-12	1.11980167964432e-12	FURIN/COL5A1/COL18A1/COL6A2/COL6A1/ITGB1/CTSB/COL1A1/COL5A2/PLOD3/MMP14/COL1A2/TGFB1/SERPINH1/ERRFI1/MMP9/MRC2/CTSD/PDGFRB	19
GO:0044236	multicellular organism metabolic process	20/212	151/17381	2.22041842564053e-15	1.49833835362223e-12	1.12096071256547e-12	FURIN/COL5A1/COL18A1/COL6A2/COL6A1/ITGB1/CTSB/COL1A1/COL5A2/PLOD3/MMP14/COL1A2/TGFB1/SERPINH1/ERRFI1/MMP9/MRC2/CTSD/PDGFRB/ARRDC3	20
GO:0030574	collagen catabolic process	14/212	68/17381	7.2316417395183e-14	4.06659320485579e-11	3.04236436690612e-11	FURIN/COL5A1/COL18A1/COL6A2/COL6A1/ITGB1/CTSB/COL1A1/COL5A2/MMP14/COL1A2/MMP9/MRC2/CTSD	14
GO:0030199	collagen fibril organization	12/212	45/17381	1.60226711158408e-13	7.72292747783528e-11	5.77779929861449e-11	LOXL2/P4HA1/COL5A1/LOX/ANXA2/COL1A1/COL5A2/COLGALT1/PLOD3/COL1A2/SERPINH1/LUM	12
GO:0044243	multicellular organismal catabolic process	14/212	76/17381	3.70210777130093e-13	1.56136395254617e-10	1.16811242573416e-10	FURIN/COL5A1/COL18A1/COL6A2/COL6A1/ITGB1/CTSB/COL1A1/COL5A2/MMP14/COL1A2/MMP9/MRC2/CTSD	14
GO:0070482	response to oxygen levels	26/212	371/17381	6.31246473861399e-13	2.36647289200929e-10	1.77044332668963e-10	LDHA/ADM/LOXL2/NDRG1/PLOD2/PLOD1/CAV1/PKM/VEGFA/ANGPTL4/PGK1/COL1A1/CA9/LMNA/MMP14/BNIP3/P4HB/TGFB1/PLAU/ENO1/SRF/PAM/POSTN/THBS1/PDGFRB/NOL3	26
GO:0001525	angiogenesis	28/212	469/17381	3.77461962296882e-12	1.27355666078968e-09	9.52793458513602e-10	ADM/LOXL2/NRP1/ITGA5/CAV1/SRPX2/FN1/COL18A1/SERPINE1/B4GALT1/VEGFA/ANGPTL4/TGFBI/ANXA2/ITGB1/FGFR1/PGK1/HS6ST1/MYH9/MMP14/SHC1/FAM129B/EFNB2/PLXND1/SRF/TSPAN12/THBS1/PDGFRB	28
GO:0001666	response to hypoxia	24/212	341/17381	4.73869803126176e-12	1.45348792340702e-09	1.0874064955948e-09	LDHA/ADM/LOXL2/NDRG1/PLOD2/PLOD1/CAV1/PKM/VEGFA/ANGPTL4/PGK1/CA9/LMNA/MMP14/BNIP3/P4HB/TGFB1/PLAU/ENO1/SRF/PAM/POSTN/THBS1/NOL3	24
GO:0036293	response to decreased oxygen levels	24/212	349/17381	7.7458241314616e-12	1.95603886925414e-09	1.46338289971966e-09	LDHA/ADM/LOXL2/NDRG1/PLOD2/PLOD1/CAV1/PKM/VEGFA/ANGPTL4/PGK1/CA9/LMNA/MMP14/BNIP3/P4HB/TGFB1/PLAU/ENO1/SRF/PAM/POSTN/THBS1/NOL3	24
GO:0006735	NADH regeneration	9/212	25/17381	8.69608270267103e-12	1.95603886925414e-09	1.46338289971966e-09	PKM/HK2/ALDOA/PGK1/ENO2/TPI1/GAPDH/ENO1/PFKP	9
GO:0061621	canonical glycolysis	9/212	25/17381	8.69608270267103e-12	1.95603886925414e-09	1.46338289971966e-09	PKM/HK2/ALDOA/PGK1/ENO2/TPI1/GAPDH/ENO1/PFKP	9
GO:0061718	glucose catabolic process to pyruvate	9/212	25/17381	8.69608270267103e-12	1.95603886925414e-09	1.46338289971966e-09	PKM/HK2/ALDOA/PGK1/ENO2/TPI1/GAPDH/ENO1/PFKP	9
GO:0061615	glycolytic process through fructose-6-phosphate	9/212	26/17381	1.31601438329889e-11	2.61190148779438e-09	1.95405727006237e-09	PKM/HK2/ALDOA/PGK1/ENO2/TPI1/GAPDH/ENO1/PFKP	9
GO:0061620	glycolytic process through glucose-6-phosphate	9/212	26/17381	1.31601438329889e-11	2.61190148779438e-09	1.95405727006237e-09	PKM/HK2/ALDOA/PGK1/ENO2/TPI1/GAPDH/ENO1/PFKP	9
GO:0031589	cell-substrate adhesion	22/212	316/17381	4.79130330476522e-11	8.98103186126548e-09	6.7190323537e-09	LAMB1/NRP1/ITGA5/EMILIN1/FN1/SERPINE1/VEGFA/MYADM/ITGB1/COL1A1/MMP14/PLAU/ADAM9/LAMC1/SRF/ITGA3/RAC2/IQGAP1/POSTN/FBLN1/VCL/THBS1	22
GO:0006007	glucose catabolic process	9/212	31/17381	8.05437956204506e-11	1.43028824433369e-08	1.07004998281352e-08	PKM/HK2/ALDOA/PGK1/ENO2/TPI1/GAPDH/ENO1/PFKP	9
GO:0006734	NADH metabolic process	9/212	37/17381	4.66511283932866e-10	7.87004535994744e-08	5.88786346774217e-08	PKM/HK2/ALDOA/PGK1/ENO2/TPI1/GAPDH/ENO1/PFKP	9
GO:0051272	positive regulation of cellular component movement	25/212	473/17381	7.60888205489198e-10	1.22249371681931e-07	9.14591436973984e-08	LAMB1/NRP1/ITGA5/SRPX2/FN1/COL18A1/SERPINE1/VEGFA/HSPA5/MYADM/FGFR1/COL1A1/MMP14/TGFB1/PLAU/MMP9/ADAM9/ITGA3/RAC2/IQGAP1/FEZ1/POSTN/HBEGF/THBS1/PDGFRB	25
GO:0030335	positive regulation of cell migration	24/212	442/17381	9.97460333623718e-10	1.52974143893019e-07	1.14445448805248e-07	LAMB1/NRP1/ITGA5/SRPX2/FN1/COL18A1/SERPINE1/VEGFA/HSPA5/MYADM/FGFR1/COL1A1/MMP14/TGFB1/PLAU/MMP9/ADAM9/ITGA3/RAC2/IQGAP1/POSTN/HBEGF/THBS1/PDGFRB	24
GO:0031638	zymogen activation	9/212	43/17381	1.98494010322614e-09	2.91182082968913e-07	2.17843769681295e-07	FURIN/SERPINE1/PGK1/MMP14/CTSZ/PLAU/ENO1/IFI16/THBS1	9
GO:2000147	positive regulation of cell motility	24/212	460/17381	2.20292126210398e-09	3.07444083669168e-07	2.30009956209611e-07	LAMB1/NRP1/ITGA5/SRPX2/FN1/COL18A1/SERPINE1/VEGFA/HSPA5/MYADM/FGFR1/COL1A1/MMP14/TGFB1/PLAU/MMP9/ADAM9/ITGA3/RAC2/IQGAP1/POSTN/HBEGF/THBS1/PDGFRB	24
GO:0002446	neutrophil mediated immunity	25/212	499/17381	2.27803855712188e-09	3.07444083669168e-07	2.30009956209611e-07	PLAUR/SLC2A3/PKM/B4GALT1/ALDOA/ANXA2/CTSB/CNN2/QSOX1/MVP/CTSZ/CKAP4/SURF4/S100A11/PLAU/IMPDH1/HEXB/MMP9/WDR1/IQGAP1/CTSC/GLIPR1/CTSD/VCL/HSPA6	25
GO:0007492	endoderm development	11/212	79/17381	2.99932427949575e-09	3.89220004577641e-07	2.91189458389912e-07	LAMB1/ITGA5/COL5A1/FN1/COL6A1/COL5A2/MMP14/TGFB1/MMP9/LAMC1/DUSP5	11
GO:0034329	cell junction assembly	16/212	204/17381	4.25851850007816e-09	5.3215708960236e-07	3.98125823126216e-07	NRP1/ITGA5/CAV1/FN1/VEGFA/FBLIM1/ACTB/ACTG1/VASP/MMP14/WDR1/LAMC1/SRF/IQGAP1/VCL/THBS1	16
GO:0034330	cell junction organization	18/212	265/17381	4.41660599084113e-09	5.32201021896356e-07	3.9815869045252e-07	NRP1/ITGA5/CAV1/FN1/VEGFA/FBLIM1/ACTB/ACTG1/VASP/MMP14/TGFB1/WDR1/LAMC1/SRF/IQGAP1/CDH11/VCL/THBS1	18
GO:0001704	formation of primary germ layer	13/212	126/17381	4.65428040947042e-09	5.41501451777696e-07	4.051166759314e-07	LAMB1/ITGA5/COL5A1/FN1/COL6A1/ITGB1/FGFR1/COL5A2/MMP14/MMP9/SRF/DUSP5/ITGA3	13
GO:0043312	neutrophil degranulation	24/212	485/17381	6.21197549106457e-09	6.98640176895061e-07	5.22677797458696e-07	PLAUR/SLC2A3/PKM/B4GALT1/ALDOA/ANXA2/CTSB/CNN2/QSOX1/MVP/CTSZ/CKAP4/SURF4/S100A11/PLAU/IMPDH1/HEXB/MMP9/IQGAP1/CTSC/GLIPR1/CTSD/VCL/HSPA6	24
GO:0002283	neutrophil activation involved in immune response	24/212	486/17381	6.46563394853547e-09	7.03711256205119e-07	5.2647165394187e-07	PLAUR/SLC2A3/PKM/B4GALT1/ALDOA/ANXA2/CTSB/CNN2/QSOX1/MVP/CTSZ/CKAP4/SURF4/S100A11/PLAU/IMPDH1/HEXB/MMP9/IQGAP1/CTSC/GLIPR1/CTSD/VCL/HSPA6	24
GO:0040017	positive regulation of locomotion	24/212	490/17381	7.58008306209095e-09	7.99225007859214e-07	5.97928920489937e-07	LAMB1/NRP1/ITGA5/SRPX2/FN1/COL18A1/SERPINE1/VEGFA/HSPA5/MYADM/FGFR1/COL1A1/MMP14/TGFB1/PLAU/MMP9/ADAM9/ITGA3/RAC2/IQGAP1/POSTN/HBEGF/THBS1/PDGFRB	24
GO:0042119	neutrophil activation	24/212	496/17381	9.5918263524546e-09	9.76667287248017e-07	7.30679859863584e-07	PLAUR/SLC2A3/PKM/B4GALT1/ALDOA/ANXA2/CTSB/CNN2/QSOX1/MVP/CTSZ/CKAP4/SURF4/S100A11/PLAU/IMPDH1/HEXB/MMP9/IQGAP1/CTSC/GLIPR1/CTSD/VCL/HSPA6	24
GO:0019320	hexose catabolic process	9/212	51/17381	9.84193472626929e-09	9.76667287248017e-07	7.30679859863584e-07	PKM/HK2/ALDOA/PGK1/ENO2/TPI1/GAPDH/ENO1/PFKP	9
GO:0010810	regulation of cell-substrate adhesion	15/212	189/17381	1.12338527118831e-08	1.08294340142553e-06	8.10188836183329e-07	NRP1/ITGA5/FN1/SERPINE1/VEGFA/MYADM/COL1A1/MMP14/PLAU/ITGA3/RAC2/IQGAP1/POSTN/FBLN1/THBS1	15
GO:0019674	NAD metabolic process	10/212	70/17381	1.23594436680088e-08	1.15835452599616e-06	8.66606605727636e-07	LDHA/PKM/HK2/ALDOA/PGK1/ENO2/TPI1/GAPDH/ENO1/PFKP	10
GO:0001706	endoderm formation	9/212	55/17381	1.9719950114402e-08	1.79824626178358e-06	1.34533258532962e-06	LAMB1/ITGA5/COL5A1/FN1/COL6A1/COL5A2/MMP14/MMP9/DUSP5	9
GO:0090130	tissue migration	17/212	269/17381	3.5046129022019e-08	3.09458223012781e-06	2.31516806160001e-06	LOXL2/NRP1/SRPX2/VEGFA/ITGB1/FGFR1/MYH9/TGFB1/MMP9/EFNB2/PLXND1/ADAM9/SRF/ITGA3/HBEGF/ACTA2/THBS1	17
GO:0007160	cell-matrix adhesion	15/212	206/17381	3.57702154638366e-08	3.09458223012781e-06	2.31516806160001e-06	NRP1/EMILIN1/FN1/SERPINE1/VEGFA/ITGB1/MMP14/PLAU/ADAM9/SRF/ITGA3/IQGAP1/POSTN/VCL/THBS1	15
GO:0046365	monosaccharide catabolic process	9/212	61/17381	5.04872508342111e-08	4.25859960786571e-06	3.18601125001153e-06	PKM/HK2/ALDOA/PGK1/ENO2/TPI1/GAPDH/ENO1/PFKP	9
GO:0002576	platelet degranulation	12/212	128/17381	5.45008444462987e-08	4.48502071126371e-06	3.35540500596212e-06	FN1/SERPINE1/VEGFA/ALDOA/QSOX1/TGFB1/WDR1/TIMP1/MANF/PROS1/VCL/THBS1	12
GO:0007369	gastrulation	14/212	187/17381	7.31615892650866e-08	5.87731433762862e-06	4.39702985106962e-06	LAMB1/ITGA5/COL5A1/FN1/COL6A1/MYADM/ITGB1/FGFR1/COL5A2/MMP14/MMP9/SRF/DUSP5/ITGA3	14
GO:0035987	endodermal cell differentiation	8/212	46/17381	7.52275828260512e-08	5.90274103383946e-06	4.41605247532119e-06	LAMB1/ITGA5/COL5A1/FN1/COL6A1/COL5A2/MMP14/MMP9	8
GO:0010631	epithelial cell migration	16/212	260/17381	1.29421156783279e-07	9.92424961333602e-06	7.42468741546182e-06	LOXL2/NRP1/SRPX2/VEGFA/ITGB1/FGFR1/MYH9/TGFB1/MMP9/EFNB2/PLXND1/ADAM9/SRF/ITGA3/HBEGF/THBS1	16
GO:0060541	respiratory system development	14/212	197/17381	1.3990429625608e-07	1.04897132348448e-05	7.84773105080891e-06	VEGFA/LOX/LIF/FGFR1/HS6ST1/RARA/PLOD3/MMP14/CTSZ/ERRFI1/SRF/ITGA3/PDGFRB/ASCL1	14
GO:0090132	epithelium migration	16/212	263/17381	1.51409592924502e-07	1.11055644897232e-05	8.30847148359166e-06	LOXL2/NRP1/SRPX2/VEGFA/ITGB1/FGFR1/MYH9/TGFB1/MMP9/EFNB2/PLXND1/ADAM9/SRF/ITGA3/HBEGF/THBS1	16
GO:0001501	skeletal system development	22/212	491/17381	1.58225233215353e-07	1.13585518482681e-05	8.49774040874391e-06	LOXL2/FAM20C/CHSY1/TGFBI/ANXA2/FGFR1/COL1A1/COL5A2/RARA/MMP14/COL1A2/TGFB1/KLF10/SERPINH1/HEXB/MMP9/LUM/SRF/TIMP1/CDH11/POSTN/IGFBP4	22
GO:0030324	lung development	13/212	171/17381	1.81236825107482e-07	1.27394384981801e-05	9.5308312852575e-06	VEGFA/LOX/LIF/FGFR1/HS6ST1/PLOD3/MMP14/CTSZ/ERRFI1/SRF/ITGA3/PDGFRB/ASCL1	13
GO:0061448	connective tissue development	15/212	237/17381	2.25378490619408e-07	1.55189189255078e-05	1.16102603760546e-05	LOXL2/COL5A1/CHSY1/TGFBI/FGFR1/COL1A1/RARA/TGFB1/SERPINH1/LUM/SRF/TIMP1/ACTA2/PDGFRB/ARRDC3	15
GO:0030323	respiratory tube development	13/212	175/17381	2.37133967645518e-07	1.60018001367196e-05	1.19715211455569e-05	VEGFA/LOX/LIF/FGFR1/HS6ST1/PLOD3/MMP14/CTSZ/ERRFI1/SRF/ITGA3/PDGFRB/ASCL1	13
GO:0031639	plasminogen activation	6/212	23/17381	2.60450445667052e-07	1.72305843858948e-05	1.28908187556159e-05	SERPINE1/PGK1/CTSZ/PLAU/ENO1/THBS1	6
GO:0006096	glycolytic process	10/212	99/17381	3.56983904646737e-07	2.31627633515017e-05	1.73288948045116e-05	LDHA/PKM/HK2/ALDOA/PGK1/ENO2/TPI1/GAPDH/ENO1/PFKP	10
GO:0006757	ATP generation from ADP	10/212	100/17381	3.9247184465365e-07	2.49849057332342e-05	1.86921049350437e-05	LDHA/PKM/HK2/ALDOA/PGK1/ENO2/TPI1/GAPDH/ENO1/PFKP	10
GO:0044706	multi-multicellular organism process	14/212	220/17381	5.39902910640737e-07	3.37339337129972e-05	2.52375668560719e-05	ADM/SLC2A1/B4GALT1/LIF/CTSB/RARA/TGFB1/IGFBP2/HEXB/MMP9/TIMP1/ITGA3/PAM/FBLN1	14
GO:0046031	ADP metabolic process	10/212	105/17381	6.20357115554713e-07	3.8056089234211e-05	2.84711265665111e-05	LDHA/PKM/HK2/ALDOA/PGK1/ENO2/TPI1/GAPDH/ENO1/PFKP	10
GO:0042730	fibrinolysis	6/212	27/17381	7.33245174190475e-07	4.41780217449761e-05	3.30511640546759e-05	PLAUR/SERPINE1/ANXA2/PLAU/PROS1/THBS1	6
GO:0050730	regulation of peptidyl-tyrosine phosphorylation	14/212	233/17381	1.0750975871276e-06	6.36382326134827e-05	4.76100464253367e-05	NRP1/ITGA5/CAV1/VEGFA/CLCF1/LIF/SOCS3/MVP/SHC1/TGFB1/ERRFI1/IQGAP1/HBEGF/PTPN1	14
GO:0052547	regulation of peptidase activity	19/212	426/17381	1.23998330029647e-06	7.21328216413841e-05	5.39651534321402e-05	FURIN/PLAUR/CAV1/FN1/SERPINE1/VEGFA/PCOLCE/MMP14/SERPINH1/CAST/MMP9/GAPDH/IFI16/PTTG1/TIMP1/PROS1/FBLN1/THBS1/NOL3	19
GO:0007596	blood coagulation	17/212	348/17381	1.34901509834443e-06	7.71453718951546e-05	5.77152222271178e-05	PLAUR/CAV1/LMAN1/SERPINE1/ANXA2/ACTB/COL1A1/ACTG1/MYH9/COL1A2/PLAU/SRF/RAC2/PROS1/FBLN1/VCL/THBS1	17
GO:0001667	ameboidal-type cell migration	17/212	353/17381	1.6389368510209e-06	9.06520153335165e-05	6.7820027070718e-05	LOXL2/NRP1/SRPX2/VEGFA/ITGB1/FGFR1/MYH9/TGFB1/MMP9/EFNB2/PLXND1/ADAM9/SRF/TIMP1/ITGA3/HBEGF/THBS1	17
GO:0007599	hemostasis	17/212	353/17381	1.6389368510209e-06	9.06520153335165e-05	6.7820027070718e-05	PLAUR/CAV1/LMAN1/SERPINE1/ANXA2/ACTB/COL1A1/ACTG1/MYH9/COL1A2/PLAU/SRF/RAC2/PROS1/FBLN1/VCL/THBS1	17
GO:0006165	nucleoside diphosphate phosphorylation	10/212	117/17381	1.68937883586782e-06	9.12195903064573e-05	6.82446502838688e-05	LDHA/PKM/HK2/ALDOA/PGK1/ENO2/TPI1/GAPDH/ENO1/PFKP	10
GO:0050817	coagulation	17/212	354/17381	1.70327035841933e-06	9.12195903064573e-05	6.82446502838688e-05	PLAUR/CAV1/LMAN1/SERPINE1/ANXA2/ACTB/COL1A1/ACTG1/MYH9/COL1A2/PLAU/SRF/RAC2/PROS1/FBLN1/VCL/THBS1	17
GO:0061138	morphogenesis of a branching epithelium	12/212	180/17381	2.19111721104732e-06	0.000115512960469901	8.64193926330836e-05	ADM/NRP1/B4GALT1/VEGFA/FGFR1/SOCS3/PLXNA1/MMP14/CTSZ/TGFB1/PLXND1/SRF	12
GO:0009135	purine nucleoside diphosphate metabolic process	10/212	121/17381	2.29712894057819e-06	0.000115679299186729	8.65438365986881e-05	LDHA/PKM/HK2/ALDOA/PGK1/ENO2/TPI1/GAPDH/ENO1/PFKP	10
GO:0009179	purine ribonucleoside diphosphate metabolic process	10/212	121/17381	2.29712894057819e-06	0.000115679299186729	8.65438365986881e-05	LDHA/PKM/HK2/ALDOA/PGK1/ENO2/TPI1/GAPDH/ENO1/PFKP	10
GO:0010634	positive regulation of epithelial cell migration	10/212	121/17381	2.29712894057819e-06	0.000115679299186729	8.65438365986881e-05	NRP1/SRPX2/VEGFA/FGFR1/TGFB1/MMP9/ADAM9/ITGA3/HBEGF/THBS1	10
GO:0010951	negative regulation of endopeptidase activity	14/212	250/17381	2.46986197771004e-06	0.000122548739894025	9.16831118041591e-05	FURIN/PLAUR/SERPINE1/VEGFA/SERPINH1/CAST/MMP9/GAPDH/IFI16/PTTG1/TIMP1/PROS1/THBS1/NOL3	14
GO:0009185	ribonucleoside diphosphate metabolic process	10/212	123/17381	2.66667265206616e-06	0.000128533621829589	9.61606168369121e-05	LDHA/PKM/HK2/ALDOA/PGK1/ENO2/TPI1/GAPDH/ENO1/PFKP	10
GO:0046939	nucleotide phosphorylation	10/212	123/17381	2.66667265206616e-06	0.000128533621829589	9.61606168369121e-05	LDHA/PKM/HK2/ALDOA/PGK1/ENO2/TPI1/GAPDH/ENO1/PFKP	10
GO:0043542	endothelial cell migration	12/212	184/17381	2.75628000874415e-06	0.000130981531683138	9.79919860781095e-05	LOXL2/NRP1/SRPX2/VEGFA/ITGB1/FGFR1/MYH9/TGFB1/EFNB2/PLXND1/SRF/THBS1	12
GO:0043534	blood vessel endothelial cell migration	9/212	97/17381	2.84829358600615e-06	0.000133474202210899	9.98568423865898e-05	NRP1/SRPX2/VEGFA/ITGB1/MYH9/TGFB1/EFNB2/SRF/THBS1	9
GO:0002040	sprouting angiogenesis	9/212	98/17381	3.10352478776129e-06	0.000143442364848035	0.00010731438271163	LOXL2/NRP1/ITGA5/SRPX2/VEGFA/ITGB1/EFNB2/SRF/THBS1	9
GO:0043627	response to estrogen	8/212	74/17381	3.24329706288725e-06	0.000147876814732184	0.000110631953866339	LDHA/CAV1/RARA/MMP14/ARPC1B/IGFBP2/PTPRN/PDGFRB	8
GO:0007565	female pregnancy	12/212	190/17381	3.84535405579112e-06	0.00017298966112319	0.000129419775800521	ADM/SLC2A1/LIF/CTSB/RARA/TGFB1/IGFBP2/MMP9/TIMP1/ITGA3/PAM/FBLN1	12
GO:0010466	negative regulation of peptidase activity	14/212	263/17381	4.45289168249442e-06	0.000197684954430739	0.000147895211282848	FURIN/PLAUR/SERPINE1/VEGFA/SERPINH1/CAST/MMP9/GAPDH/IFI16/PTTG1/TIMP1/PROS1/THBS1/NOL3	14
GO:0001763	morphogenesis of a branching structure	12/212	193/17381	4.52014616113299e-06	0.000198064586333282	0.000148179227537894	ADM/NRP1/B4GALT1/VEGFA/FGFR1/SOCS3/PLXNA1/MMP14/CTSZ/TGFB1/PLXND1/SRF	12
GO:0051346	negative regulation of hydrolase activity	18/212	424/17381	4.75895463830078e-06	0.000205855294225985	0.000154007735798182	FURIN/PLAUR/SERPINE1/VEGFA/ANGPTL4/PPP1R15A/SPOCD1/SERPINH1/CAST/MMP9/GAPDH/IFI16/PTTG1/TIMP1/IQGAP1/PROS1/THBS1/NOL3	18
GO:2001233	regulation of apoptotic signaling pathway	17/212	383/17381	4.90588176354926e-06	0.000209524621141965	0.000156752890992553	NRP1/PLAUR/CAV1/SERPINE1/FGFR1/LMNA/BNIP3/P4HB/MMP9/ENO1/MFF/CTSC/YBX3/THBS1/MCL1/NOL3/PTPN1	17
GO:0050900	leukocyte migration	19/212	471/17381	5.36833148390719e-06	0.000226409380333786	0.000169384985505387	ITGA5/CAV1/FN1/SERPINE1/B4GALT1/VEGFA/ITGB1/COL1A1/MYH9/MMP14/SHC1/COL1A2/TGFB1/MMP9/WDR1/ITGA3/RAC2/PROS1/THBS1	19
GO:0051146	striated muscle cell differentiation	14/212	270/17381	6.0241430774124e-06	0.000250931589422092	0.00018773093046959	VEGFA/ITGB1/MYOF/ACTG1/MYH9/RARA/LMNA/MMP14/TGFB1/FAM129B/EFNB2/WDR1/SRF/PDGFRB	14
GO:0006090	pyruvate metabolic process	10/212	135/17381	6.16640971233773e-06	0.000253725199627165	0.000189820930554376	LDHA/PKM/HK2/ALDOA/PGK1/ENO2/TPI1/GAPDH/ENO1/PFKP	10
GO:0018126	protein hydroxylation	5/212	23/17381	7.24539266184263e-06	0.000294529576398277	0.000220348149690534	P4HA1/PLOD2/PLOD1/PLOD3/P4HB	5
GO:0002042	cell migration involved in sprouting angiogenesis	6/212	41/17381	9.66036817627946e-06	0.000388024788413892	0.000290295274269651	NRP1/SRPX2/VEGFA/ITGB1/EFNB2/SRF	6
GO:0010755	regulation of plasminogen activation	4/212	12/17381	9.86396731577836e-06	0.000391541479099249	0.000292926236820266	SERPINE1/CTSZ/ENO1/THBS1	4
GO:0009132	nucleoside diphosphate metabolic process	10/212	143/17381	1.02764344086009e-05	0.000398536663156544	0.000298159585140047	LDHA/PKM/HK2/ALDOA/PGK1/ENO2/TPI1/GAPDH/ENO1/PFKP	10
GO:1990138	neuron projection extension	10/212	143/17381	1.02764344086009e-05	0.000398536663156544	0.000298159585140047	NRP1/FN1/VEGFA/ITGB1/PLXNA1/LIMK1/SRF/IQGAP1/POSTN/VCL	10
GO:0016052	carbohydrate catabolic process	11/212	178/17381	1.20411676195163e-05	0.000461669313048272	0.000345391386980861	LDHA/PKM/HK2/ALDOA/PGK1/ENO2/HEXB/TPI1/GAPDH/ENO1/PFKP	11
GO:0007044	cell-substrate junction assembly	8/212	89/17381	1.29983576659157e-05	0.000492769199604491	0.000368658328596877	NRP1/ITGA5/FN1/VEGFA/MMP14/LAMC1/IQGAP1/THBS1	8
GO:0030947	regulation of vascular endothelial growth factor receptor signaling pathway	5/212	26/17381	1.37481730052259e-05	0.000515403730218137	0.000385592033526688	ITGA5/VEGFA/MYOF/FAM129B/PTPN1	5
GO:0070208	protein heterotrimerization	4/212	13/17381	1.41119071994343e-05	0.000523226097702104	0.000391444227463778	COL6A2/COL6A1/COL1A1/COL1A2	4
GO:0090287	regulation of cellular response to growth factor stimulus	13/212	253/17381	1.43448899435131e-05	0.000526083246406665	0.000393581762981057	ITGA5/FAM20C/CAV1/VEGFA/HSPA5/PMEPA1/FGFR1/MYOF/TGFB1/FAM129B/ITGA3/THBS1/PTPN1	13
GO:0051216	cartilage development	11/212	182/17381	1.48416455727459e-05	0.000538448517875749	0.000402832666479283	LOXL2/CHSY1/TGFBI/FGFR1/COL1A1/RARA/TGFB1/SERPINH1/LUM/SRF/TIMP1	11
GO:0018108	peptidyl-tyrosine phosphorylation	16/212	375/17381	1.53369963044635e-05	0.000550500271609146	0.000411849016104182	NRP1/ITGA5/CAV1/VEGFA/CLCF1/LIF/FGFR1/SOCS3/MVP/SHC1/TGFB1/ERRFI1/IQGAP1/HBEGF/PDGFRB/PTPN1	16
GO:0048010	vascular endothelial growth factor receptor signaling pathway	8/212	92/17381	1.660431494906e-05	0.000585725704342246	0.000438202426921881	NRP1/ITGA5/VEGFA/ACTB/MYOF/ACTG1/FAM129B/PTPN1	8
GO:0090199	regulation of release of cytochrome c from mitochondria	6/212	45/17381	1.68031977328625e-05	0.000585725704342246	0.000438202426921881	PLAUR/LMNA/BNIP3/MMP9/MFF/NOL3	6
GO:0018212	peptidyl-tyrosine modification	16/212	378/17381	1.69158388156337e-05	0.000585725704342246	0.000438202426921881	NRP1/ITGA5/CAV1/VEGFA/CLCF1/LIF/FGFR1/SOCS3/MVP/SHC1/TGFB1/ERRFI1/IQGAP1/HBEGF/PDGFRB/PTPN1	16
GO:0014910	regulation of smooth muscle cell migration	7/212	67/17381	1.70127797941731e-05	0.000585725704342246	0.000438202426921881	NRP1/SERPINE1/PLXNA1/PLAU/IQGAP1/POSTN/PDGFRB	7
GO:0048732	gland development	17/212	422/17381	1.73723146211073e-05	0.000592062520521376	0.000442943226596655	NRP1/CAV1/PKM/B4GALT1/VEGFA/HK2/FGFR1/RARA/PLXNA1/CEBPB/TGFB1/MDK/PLXND1/SRF/RHBDD3/PAM/ASCL1	17
GO:0071560	cellular response to transforming growth factor beta stimulus	12/212	221/17381	1.78367900457131e-05	0.000601813296142362	0.000450238131890738	FURIN/CAV1/HSPA5/PMEPA1/COL1A1/COL1A2/TGFB1/KLF10/ADAM9/ITGA3/POSTN/THBS1	12
GO:0051098	regulation of binding	15/212	339/17381	1.86476396504719e-05	0.00062294194238309	0.000466045230660048	NRP1/PLAUR/CAV1/HSPA5/ANXA2/LIF/CTHRC1/PLK1/RARA/CTSZ/TGFB1/PLK2/MMP9/PLXND1/IFI16	15
GO:0002573	myeloid leukocyte differentiation	11/212	189/17381	2.11154653434022e-05	0.000698264387201075	0.000522396655697806	FAM20C/VEGFA/ANXA2/LIF/MYH9/RARA/CEBPB/TGFB1/KLF10/MMP9/IFI16	11
GO:0071559	response to transforming growth factor beta	12/212	225/17381	2.13163105754922e-05	0.000698264387201075	0.000522396655697806	FURIN/CAV1/HSPA5/PMEPA1/COL1A1/COL1A2/TGFB1/KLF10/ADAM9/ITGA3/POSTN/THBS1	12
GO:0032964	collagen biosynthetic process	6/212	47/17381	2.17066352028064e-05	0.000704213338214122	0.000526847279517507	COL5A1/COL1A1/TGFB1/SERPINH1/ERRFI1/PDGFRB	6
GO:0045861	negative regulation of proteolysis	15/212	348/17381	2.52982664610997e-05	0.000812917628950003	0.0006081728618919	FURIN/PLAUR/SERPINE1/VEGFA/CTSZ/SERPINH1/CAST/MMP9/GAPDH/IFI16/PTTG1/TIMP1/PROS1/THBS1/NOL3	15
GO:0030195	negative regulation of blood coagulation	6/212	49/17381	2.77015497101242e-05	0.000873504941326721	0.000653500405360333	PLAUR/SERPINE1/ANXA2/PLAU/PROS1/THBS1	6
GO:1900047	negative regulation of hemostasis	6/212	49/17381	2.77015497101242e-05	0.000873504941326721	0.000653500405360333	PLAUR/SERPINE1/ANXA2/PLAU/PROS1/THBS1	6
GO:0016051	carbohydrate biosynthetic process	11/212	195/17381	2.82047540329607e-05	0.000881137408400086	0.000659210527982843	GBE1/SLC2A1/B4GALT1/ALDOA/PGK1/ENO2/TGFB1/TPI1/GAPDH/ENO1/GYS1	11
GO:0048008	platelet-derived growth factor receptor signaling pathway	6/212	50/17381	3.1161518596419e-05	0.000964577649030438	0.000721635167496019	NRP1/VEGFA/PTPN12/IQGAP1/PDGFRB/PTPN1	6
GO:0005996	monosaccharide metabolic process	13/212	274/17381	3.31325226540378e-05	0.00101626483122476	0.000760304204061077	SLC2A3/SLC2A1/PKM/B4GALT1/HK2/ALDOA/PGK1/ENO2/TPI1/GAPDH/ENO1/PFKP/IGFBP4	13
GO:2000811	negative regulation of anoikis	4/212	16/17381	3.49027734730048e-05	0.00106091853781908	0.000793711245028597	ITGA5/CAV1/ITGB1/MCL1	4
GO:0048675	axon extension	8/212	102/17381	3.52527879509484e-05	0.00106199023702232	0.00079451302167645	NRP1/FN1/VEGFA/ITGB1/PLXNA1/LIMK1/SRF/VCL	8
GO:0001952	regulation of cell-matrix adhesion	8/212	103/17381	3.78259768639073e-05	0.00112942341538782	0.0008449622032571	NRP1/SERPINE1/VEGFA/MMP14/PLAU/IQGAP1/POSTN/THBS1	8
GO:0050673	epithelial cell proliferation	15/212	361/17381	3.8590770229903e-05	0.00114215139259379	0.000854484459938202	LAMB1/LOXL2/NRP1/CAV1/B4GALT1/VEGFA/CEBPB/MMP14/TGFB1/ERRFI1/EFNB2/LAMC1/PTPRN/IGFBP4/THBS1	15
GO:0014909	smooth muscle cell migration	7/212	76/17381	3.89837143296431e-05	0.0011437482795497	0.000855679148398023	NRP1/SERPINE1/PLXNA1/PLAU/IQGAP1/POSTN/PDGFRB	7
GO:0009161	ribonucleoside monophosphate metabolic process	14/212	322/17381	4.30454779209236e-05	0.00124849256135224	0.000934042105925397	LDHA/FAM20C/PKM/HK2/ALDOA/PGK1/ENO2/TGFB1/IMPDH1/TPI1/GAPDH/UPP1/ENO1/PFKP	14
GO:0019362	pyridine nucleotide metabolic process	10/212	169/17381	4.36639366448027e-05	0.00124849256135224	0.000934042105925397	LDHA/PKM/HK2/ALDOA/PGK1/ENO2/TPI1/GAPDH/ENO1/PFKP	10
GO:0046496	nicotinamide nucleotide metabolic process	10/212	169/17381	4.36639366448027e-05	0.00124849256135224	0.000934042105925397	LDHA/PKM/HK2/ALDOA/PGK1/ENO2/TPI1/GAPDH/ENO1/PFKP	10
GO:0051099	positive regulation of binding	10/212	170/17381	4.59063711627099e-05	0.00130158064120154	0.000973759204318251	NRP1/PLAUR/CAV1/ANXA2/CTHRC1/RARA/TGFB1/PLK2/MMP9/PLXND1	10
GO:0050819	negative regulation of coagulation	6/212	54/17381	4.86350581948002e-05	0.00135871020262661	0.00101649988016679	PLAUR/SERPINE1/ANXA2/PLAU/PROS1/THBS1	6
GO:0060560	developmental growth involved in morphogenesis	11/212	207/17381	4.87267144391879e-05	0.00135871020262661	0.00101649988016679	NRP1/FN1/VEGFA/ITGB1/PLXNA1/TGFB1/LIMK1/SRF/IQGAP1/POSTN/VCL	11
GO:0007435	salivary gland morphogenesis	5/212	34/17381	5.37205909195377e-05	0.00147534372269999	0.00110375760366723	NRP1/FGFR1/PLXNA1/TGFB1/PLXND1	5
GO:0007162	negative regulation of cell adhesion	12/212	248/17381	5.52042905775408e-05	0.00147534372269999	0.00110375760366723	SERPINE1/TGFBI/MYADM/COL1A1/CEBPB/MMP14/TGFB1/PLXND1/POSTN/FXYD5/FBLN1/THBS1	12
GO:0006986	response to unfolded protein	10/212	174/17381	5.58866523367683e-05	0.00147534372269999	0.00110375760366723	HSPA5/PPP1R15A/LMNA/SHC1/SERPINH1/MANF/THBS1/HSPA6/PTPN1/DNAJB11	10
GO:0007179	transforming growth factor beta receptor signaling pathway	10/212	174/17381	5.58866523367683e-05	0.00147534372269999	0.00110375760366723	FURIN/CAV1/HSPA5/PMEPA1/COL1A2/TGFB1/KLF10/ADAM9/ITGA3/THBS1	10
GO:0050731	positive regulation of peptidyl-tyrosine phosphorylation	10/212	174/17381	5.58866523367683e-05	0.00147534372269999	0.00110375760366723	NRP1/ITGA5/VEGFA/CLCF1/LIF/SOCS3/TGFB1/IQGAP1/HBEGF/PTPN1	10
GO:0072524	pyridine-containing compound metabolic process	10/212	174/17381	5.58866523367683e-05	0.00147534372269999	0.00110375760366723	LDHA/PKM/HK2/ALDOA/PGK1/ENO2/TPI1/GAPDH/ENO1/PFKP	10
GO:0001503	ossification	15/212	373/17381	5.59703605529339e-05	0.00147534372269999	0.00110375760366723	PDLIM7/FAM20C/CHSY1/TPM4/COL6A1/CTHRC1/COL1A1/COL5A2/CEBPB/MMP14/TGFB1/KLF10/MMP9/MRC2/CDH11	15
GO:0006024	glycosaminoglycan biosynthetic process	8/212	109/17381	5.67852764295882e-05	0.00148522110599559	0.0011111472287079	CHSY1/B4GALT1/HS6ST1/CHPF/TGFB1/LUM/CHST2/PDGFRB	8
GO:2001234	negative regulation of apoptotic signaling pathway	11/212	211/17381	5.79520992152992e-05	0.0015040798673263	0.00112525614508735	NRP1/PLAUR/SERPINE1/LMNA/MMP9/ENO1/YBX3/THBS1/MCL1/NOL3/PTPN1	11
GO:0006023	aminoglycan biosynthetic process	8/212	110/17381	6.06058801248406e-05	0.00156094839344437	0.00116780153105157	CHSY1/B4GALT1/HS6ST1/CHPF/TGFB1/LUM/CHST2/PDGFRB	8
GO:0097193	intrinsic apoptotic signaling pathway	13/212	292/17381	6.36842058227127e-05	0.00162780689731691	0.00121782077801328	PLAUR/CAV1/PPP1R15A/CEBPB/BNIP3/P4HB/MMP9/ENO1/IFI16/YBX3/MCL1/NOL3/PTPN1	13
GO:0001836	release of cytochrome c from mitochondria	6/212	57/17381	6.62895848151179e-05	0.00166911238183737	0.00124872289384645	PLAUR/LMNA/BNIP3/MMP9/MFF/NOL3	6
GO:0010812	negative regulation of cell-substrate adhesion	6/212	57/17381	6.62895848151179e-05	0.00166911238183737	0.00124872289384645	SERPINE1/COL1A1/MMP14/POSTN/FBLN1/THBS1	6
GO:0010975	regulation of neuron projection development	16/212	425/17381	6.91508247456982e-05	0.00172304241107195	0.00128906988480034	NRP1/FN1/VEGFA/HSPA5/FGFR1/PLXNA1/CTSZ/PLK2/LZTS1/LIMK1/EFNB2/PLXND1/SRF/ITGA3/IQGAP1/FEZ1	16
GO:0042063	gliogenesis	12/212	254/17381	6.94528061368659e-05	0.00172304241107195	0.00128906988480034	LAMB1/NDRG1/CLCF1/LIF/MMP14/BNIP3/MXRA8/TGFB1/KCNJ10/HEXB/WDR1/ASCL1	12
GO:0009123	nucleoside monophosphate metabolic process	14/212	337/17381	7.02808869299922e-05	0.00173085921534156	0.00129491791669705	LDHA/FAM20C/PKM/HK2/ALDOA/PGK1/ENO2/TGFB1/IMPDH1/TPI1/GAPDH/UPP1/ENO1/PFKP	14
GO:0031667	response to nutrient levels	16/212	426/17381	7.10845285232752e-05	0.00173796521186616	0.00130023416780178	LDHA/ADM/SLC2A1/CHSY1/PKM/HSPA5/COL1A1/RARA/TGFB1/KLF10/IGFBP2/UPP1/SRF/IFI16/POSTN/ASCL1	16
GO:0055093	response to hyperoxia	4/212	19/17381	7.22262394254534e-05	0.00175317504907539	0.00131161319304988	CAV1/COL1A1/BNIP3/PDGFRB	4
GO:0009205	purine ribonucleoside triphosphate metabolic process	13/212	296/17381	7.31065765172096e-05	0.00176186849406475	0.00131811707134037	LDHA/FAM20C/PKM/HK2/ALDOA/PGK1/ENO2/TGFB1/IMPDH1/TPI1/GAPDH/ENO1/PFKP	13
GO:0034446	substrate adhesion-dependent cell spreading	7/212	84/17381	7.43892322697351e-05	0.00176753006815554	0.00132235269816771	LAMB1/NRP1/FN1/MYADM/LAMC1/POSTN/FBLN1	7
GO:0060840	artery development	7/212	84/17381	7.43892322697351e-05	0.00176753006815554	0.00132235269816771	NRP1/VEGFA/LOX/EFNB2/PLXND1/SRF/PDGFRB	7
GO:0030193	regulation of blood coagulation	7/212	85/17381	8.02364925740578e-05	0.00187998559683938	0.00140648471632011	PLAUR/CAV1/SERPINE1/ANXA2/PLAU/PROS1/THBS1	7
GO:1900046	regulation of hemostasis	7/212	85/17381	8.02364925740578e-05	0.00187998559683938	0.00140648471632011	PLAUR/CAV1/SERPINE1/ANXA2/PLAU/PROS1/THBS1	7
GO:0043536	positive regulation of blood vessel endothelial cell migration	5/212	37/17381	8.16916817597224e-05	0.00190088092591244	0.00142211726214021	NRP1/SRPX2/VEGFA/TGFB1/THBS1	5
GO:0022604	regulation of cell morphogenesis	16/212	432/17381	8.37173627958812e-05	0.00193467384981715	0.00144739896167645	NRP1/FN1/VEGFA/FBLIM1/ALDOA/MYADM/MYH9/PLXNA1/HEXB/LZTS1/LIMK1/WDR1/PLXND1/SRF/POSTN/FBLN1	16
GO:0007409	axonogenesis	16/212	433/17381	8.60042086718794e-05	0.00197351768251346	0.00147645942740688	NRP1/PDLIM7/FN1/VEGFA/ITGB1/VASP/PLXNA1/SHC1/LIMK1/FAM129B/EFNB2/PLXND1/SRF/CDH11/FEZ1/VCL	16
GO:0009199	ribonucleoside triphosphate metabolic process	13/212	301/17381	8.65680548346154e-05	0.00197351768251346	0.00147645942740688	LDHA/FAM20C/PKM/HK2/ALDOA/PGK1/ENO2/TGFB1/IMPDH1/TPI1/GAPDH/ENO1/PFKP	13
GO:0051402	neuron apoptotic process	11/212	221/17381	8.78216739536742e-05	0.00198611762509621	0.00148588589678991	NRP1/CLCF1/HSPA5/CEBPB/CTSZ/BNIP3/MDK/GAPDH/PIGT/MCL1/ASCL1	11
GO:0055007	cardiac muscle cell differentiation	8/212	116/17381	8.82980568359309e-05	0.00198611762509621	0.00148588589678991	VEGFA/ITGB1/RARA/LMNA/TGFB1/EFNB2/SRF/PDGFRB	8
GO:0050920	regulation of chemotaxis	10/212	184/17381	8.92408227028914e-05	0.00199403003840765	0.00149180545724318	NRP1/SERPINE1/VEGFA/FGFR1/PLXNA1/TGFB1/EFNB2/RAC2/THBS1/PDGFRB	10
GO:0009144	purine nucleoside triphosphate metabolic process	13/212	303/17381	9.25255540679831e-05	0.00204067258219847	0.00152670041871648	LDHA/FAM20C/PKM/HK2/ALDOA/PGK1/ENO2/TGFB1/IMPDH1/TPI1/GAPDH/ENO1/PFKP	13
GO:0014812	muscle cell migration	7/212	87/17381	9.30571126687265e-05	0.00204067258219847	0.00152670041871648	NRP1/SERPINE1/PLXNA1/PLAU/IQGAP1/POSTN/PDGFRB	7
GO:0007431	salivary gland development	5/212	38/17381	9.31427319675651e-05	0.00204067258219847	0.00152670041871648	NRP1/FGFR1/PLXNA1/TGFB1/PLXND1	5
GO:0006733	oxidoreduction coenzyme metabolic process	10/212	186/17381	9.76223695838963e-05	0.00212501854823268	0.00158980266391975	LDHA/PKM/HK2/ALDOA/PGK1/ENO2/TPI1/GAPDH/ENO1/PFKP	10
GO:0016485	protein processing	13/212	306/17381	0.000102126785650992	0.00220881906914388	0.00165249684204506	FURIN/SERPINE1/PGK1/MYH9/MMP14/CTSZ/PLAU/CAST/ENO1/IFI16/PROS1/THBS1/NOL3	13
GO:0038127	ERBB signaling pathway	9/212	152/17381	0.00010493808607088	0.00223395962532061	0.00167130539466472	PLAUR/MVP/SHC1/PTPN12/TGFB1/ERRFI1/MMP9/IQGAP1/HBEGF	9
GO:1901342	regulation of vasculature development	13/212	307/17381	0.000105513137420835	0.00223395962532061	0.00167130539466472	ADM/NRP1/ITGA5/SRPX2/SERPINE1/VEGFA/ANGPTL4/PGK1/FAM129B/EFNB2/PLXND1/TSPAN12/THBS1	13
GO:0022612	gland morphogenesis	8/212	119/17381	0.000105656296373049	0.00223395962532061	0.00167130539466472	NRP1/CAV1/B4GALT1/FGFR1/PLXNA1/CEBPB/TGFB1/PLXND1	8
GO:0010720	positive regulation of cell development	17/212	488/17381	0.000105937623014611	0.00223395962532061	0.00167130539466472	NRP1/FN1/VEGFA/CLCF1/HSPA5/MYADM/LIF/FGFR1/RARA/LIMK1/FAM129B/PLXND1/SRF/ITGA3/IQGAP1/FEZ1/ASCL1	17
GO:0032092	positive regulation of protein binding	7/212	89/17381	0.00010749864513941	0.00224281590526143	0.00167793109562815	NRP1/CAV1/ANXA2/CTHRC1/PLK2/MMP9/PLXND1	7
GO:0046034	ATP metabolic process	12/212	266/17381	0.000107687070732766	0.00224281590526143	0.00167793109562815	LDHA/FAM20C/PKM/HK2/ALDOA/PGK1/ENO2/TGFB1/TPI1/GAPDH/ENO1/PFKP	12
GO:0009167	purine ribonucleoside monophosphate metabolic process	13/212	310/17381	0.000116261427741363	0.00239186620243512	0.0017894409738369	LDHA/FAM20C/PKM/HK2/ALDOA/PGK1/ENO2/TGFB1/IMPDH1/TPI1/GAPDH/ENO1/PFKP	13
GO:0060562	epithelial tube morphogenesis	13/212	310/17381	0.000116261427741363	0.00239186620243512	0.0017894409738369	ADM/NRP1/B4GALT1/VEGFA/CTHRC1/RARA/VASP/MMP14/CTSZ/TGFB1/EFNB2/PLXND1/SRF	13
GO:0045773	positive regulation of axon extension	5/212	40/17381	0.000119710692988771	0.00244001900101748	0.00182546581113778	NRP1/FN1/VEGFA/LIMK1/SRF	5
GO:0009126	purine nucleoside monophosphate metabolic process	13/212	311/17381	0.000120048356303765	0.00244001900101748	0.00182546581113778	LDHA/FAM20C/PKM/HK2/ALDOA/PGK1/ENO2/TGFB1/IMPDH1/TPI1/GAPDH/ENO1/PFKP	13
GO:0050818	regulation of coagulation	7/212	91/17381	0.000123711973797778	0.00249942634487248	0.00186991057779434	PLAUR/CAV1/SERPINE1/ANXA2/PLAU/PROS1/THBS1	7
GO:0006006	glucose metabolic process	10/212	192/17381	0.000126879991047174	0.00254817315353074	0.00190637981535791	PKM/HK2/ALDOA/PGK1/ENO2/TPI1/GAPDH/ENO1/PFKP/IGFBP4	10
GO:0042692	muscle cell differentiation	15/212	403/17381	0.000132425780239975	0.00261500004486783	0.00195637541184696	ADM/VEGFA/ITGB1/MYOF/ACTG1/MYH9/RARA/LMNA/MMP14/TGFB1/FAM129B/EFNB2/WDR1/SRF/PDGFRB	15
GO:0060445	branching involved in salivary gland morphogenesis	4/212	22/17381	0.0001324531100005	0.00261500004486783	0.00195637541184696	NRP1/FGFR1/PLXNA1/PLXND1	4
GO:0022617	extracellular matrix disassembly	7/212	92/17381	0.000132532604526496	0.00261500004486783	0.00195637541184696	FURIN/FN1/MMP14/TGFB1/MMP9/LAMC1/TIMP1	7
GO:0010955	negative regulation of protein processing	5/212	41/17381	0.000134995460323839	0.00261767059271628	0.00195837334456483	SERPINE1/CTSZ/CAST/THBS1/NOL3	5
GO:0031952	regulation of protein autophosphorylation	5/212	41/17381	0.000134995460323839	0.00261767059271628	0.00195837334456483	CAV1/VEGFA/MVP/ERRFI1/IQGAP1	5
GO:1903318	negative regulation of protein maturation	5/212	41/17381	0.000134995460323839	0.00261767059271628	0.00195837334456483	SERPINE1/CTSZ/CAST/THBS1/NOL3	5
GO:0045765	regulation of angiogenesis	12/212	273/17381	0.00013743802812441	0.00264833314530381	0.00198131310093862	ADM/NRP1/ITGA5/SRPX2/SERPINE1/VEGFA/ANGPTL4/PGK1/FAM129B/PLXND1/TSPAN12/THBS1	12
GO:0035966	response to topologically incorrect protein	10/212	194/17381	0.000138146601533335	0.00264833314530381	0.00198131310093862	HSPA5/PPP1R15A/LMNA/SHC1/SERPINH1/MANF/THBS1/HSPA6/PTPN1/DNAJB11	10
GO:0019318	hexose metabolic process	11/212	233/17381	0.000140221545977367	0.00265790728161593	0.0019884758560244	PKM/B4GALT1/HK2/ALDOA/PGK1/ENO2/TPI1/GAPDH/ENO1/PFKP/IGFBP4	11
GO:0045216	cell-cell junction organization	11/212	233/17381	0.000140221545977367	0.00265790728161593	0.0019884758560244	NRP1/CAV1/VEGFA/MMP14/TGFB1/WDR1/SRF/IQGAP1/CDH11/VCL/THBS1	11
GO:0030203	glycosaminoglycan metabolic process	9/212	159/17381	0.000147845344407161	0.00277127884460978	0.00207329319232966	CHSY1/B4GALT1/HS6ST1/CHPF/TGFB1/HEXB/LUM/CHST2/PDGFRB	9
GO:2001242	regulation of intrinsic apoptotic signaling pathway	9/212	159/17381	0.000147845344407161	0.00277127884460978	0.00207329319232966	PLAUR/CAV1/P4HB/MMP9/ENO1/YBX3/MCL1/NOL3/PTPN1	9
GO:0008637	apoptotic mitochondrial changes	8/212	125/17381	0.000148892417135679	0.00277548627301537	0.00207644092056621	PLAUR/HK2/LMNA/BNIP3/MMP9/MFF/MCL1/NOL3	8
GO:0070849	response to epidermal growth factor	5/212	42/17381	0.000151730443753529	0.00279747823619895	0.00209289389773347	COL1A1/PTPN12/ERRFI1/IQGAP1/ASCL1	5
GO:2000351	regulation of endothelial cell apoptotic process	5/212	42/17381	0.000151730443753529	0.00279747823619895	0.00209289389773347	COL18A1/SERPINE1/CD248/ANGPTL4/THBS1	5
GO:0051604	protein maturation	14/212	364/17381	0.000158215950692715	0.00288082694479191	0.00215525005884347	FURIN/SERPINE1/PGK1/MYH9/MMP14/CTSZ/PLAU/SERPINH1/CAST/ENO1/IFI16/PROS1/THBS1/NOL3	14
GO:0031579	membrane raft organization	4/212	23/17381	0.000158812629440218	0.00288082694479191	0.00215525005884347	CAV1/MARVELD1/MYADM/ANXA2	4
GO:2000209	regulation of anoikis	4/212	23/17381	0.000158812629440218	0.00288082694479191	0.00215525005884347	ITGA5/CAV1/ITGB1/MCL1	4
GO:0009991	response to extracellular stimulus	16/212	457/17381	0.000160072324359755	0.00288814985235194	0.0021607285888809	LDHA/ADM/SLC2A1/CHSY1/PKM/HSPA5/COL1A1/RARA/TGFB1/KLF10/IGFBP2/UPP1/SRF/IFI16/POSTN/ASCL1	16
GO:2001243	negative regulation of intrinsic apoptotic signaling pathway	7/212	95/17381	0.000162101490358653	0.00290920440675583	0.00217648025688718	PLAUR/MMP9/ENO1/YBX3/MCL1/NOL3/PTPN1	7
GO:1904035	regulation of epithelial cell apoptotic process	6/212	67/17381	0.000164766012874234	0.00294137845205114	0.00220055081521812	COL18A1/SERPINE1/CD248/ANGPTL4/CAST/THBS1	6
GO:0009141	nucleoside triphosphate metabolic process	13/212	322/17381	0.00016926636185854	0.00300581423637218	0.00224875753870792	LDHA/FAM20C/PKM/HK2/ALDOA/PGK1/ENO2/TGFB1/IMPDH1/TPI1/GAPDH/ENO1/PFKP	13
GO:0007229	integrin-mediated signaling pathway	7/212	96/17381	0.000173066485361516	0.00305720587230239	0.00228720546650271	NRP1/ITGA5/ITGB1/MYH9/ADAM9/TIMP1/ITGA3	7
GO:0050769	positive regulation of neurogenesis	15/212	414/17381	0.000177597600609014	0.00312090783570216	0.0023348631922172	NRP1/FN1/VEGFA/CLCF1/HSPA5/LIF/FGFR1/RARA/LIMK1/PLXND1/SRF/ITGA3/IQGAP1/FEZ1/ASCL1	15
GO:0032355	response to estradiol	8/212	129/17381	0.000185111158836944	0.0032360883415329	0.00242103386359963	COL1A1/RARA/ARPC1B/TGFB1/IGFBP2/PAM/POSTN/PDGFRB	8
GO:0021543	pallium development	9/212	164/17381	0.000186735970803152	0.00324766580149399	0.00242969537702636	LAMB1/NRP1/SLC2A1/RARA/BNIP3/MDK/SRF/FEZ1/ASCL1	9
GO:0043393	regulation of protein binding	10/212	202/17381	0.00019204345479634	0.0033058909004227	0.00247325566381108	NRP1/CAV1/HSPA5/ANXA2/CTHRC1/PLK1/CTSZ/PLK2/MMP9/PLXND1	10
GO:0048588	developmental cell growth	10/212	202/17381	0.00019204345479634	0.0033058909004227	0.00247325566381108	NRP1/FN1/VEGFA/ITGB1/PLXNA1/LIMK1/SRF/IQGAP1/POSTN/VCL	10
GO:0007173	epidermal growth factor receptor signaling pathway	8/212	130/17381	0.000195214846748325	0.0033333840481788	0.0024938242746491	PLAUR/SHC1/PTPN12/TGFB1/ERRFI1/MMP9/IQGAP1/HBEGF	8
GO:0010632	regulation of epithelial cell migration	10/212	203/17381	0.000199880225897912	0.0033333840481788	0.0024938242746491	NRP1/SRPX2/VEGFA/FGFR1/TGFB1/MMP9/ADAM9/ITGA3/HBEGF/THBS1	10
GO:0032905	transforming growth factor beta1 production	3/212	10/17381	0.000201544263731024	0.0033333840481788	0.0024938242746491	FURIN/LUM/THBS1	3
GO:0032908	regulation of transforming growth factor beta1 production	3/212	10/17381	0.000201544263731024	0.0033333840481788	0.0024938242746491	FURIN/LUM/THBS1	3
GO:0051547	regulation of keratinocyte migration	3/212	10/17381	0.000201544263731024	0.0033333840481788	0.0024938242746491	MMP9/ADAM9/HBEGF	3
GO:0060600	dichotomous subdivision of an epithelial terminal unit	3/212	10/17381	0.000201544263731024	0.0033333840481788	0.0024938242746491	NRP1/PLXNA1/PLXND1	3
GO:0071474	cellular hyperosmotic response	3/212	10/17381	0.000201544263731024	0.0033333840481788	0.0024938242746491	SLC2A1/ERRFI1/YBX3	3
GO:1903897	regulation of PERK-mediated unfolded protein response	3/212	10/17381	0.000201544263731024	0.0033333840481788	0.0024938242746491	HSPA5/PPP1R15A/PTPN1	3
GO:0006022	aminoglycan metabolic process	9/212	166/17381	0.000204510509355622	0.00336594370032131	0.00251818331930568	CHSY1/B4GALT1/HS6ST1/CHPF/TGFB1/HEXB/LUM/CHST2/PDGFRB	9
GO:0061045	negative regulation of wound healing	6/212	70/17381	0.000210015377512599	0.00343166392933761	0.00256735098198346	PLAUR/SERPINE1/ANXA2/PLAU/PROS1/THBS1	6
GO:0044246	regulation of multicellular organismal metabolic process	5/212	45/17381	0.000211554859899888	0.00343166392933761	0.00256735098198346	ITGB1/TGFB1/ERRFI1/PDGFRB/ARRDC3	5
GO:0060976	coronary vasculature development	5/212	45/17381	0.000211554859899888	0.00343166392933761	0.00256735098198346	NRP1/VEGFA/PLXND1/SRF/PDGFRB	5
GO:0050921	positive regulation of chemotaxis	8/212	132/17381	0.000216783538375778	0.00348924403420045	0.00261042872555227	NRP1/SERPINE1/VEGFA/FGFR1/TGFB1/RAC2/THBS1/PDGFRB	8
GO:0010976	positive regulation of neuron projection development	11/212	245/17381	0.000217172865199198	0.00348924403420045	0.00261042872555227	NRP1/FN1/VEGFA/HSPA5/FGFR1/LIMK1/PLXND1/SRF/ITGA3/IQGAP1/FEZ1	11
GO:0045666	positive regulation of neuron differentiation	13/212	331/17381	0.000221592410809547	0.00354240477661965	0.00265020018542225	NRP1/FN1/VEGFA/HSPA5/FGFR1/RARA/LIMK1/PLXND1/SRF/ITGA3/IQGAP1/FEZ1/ASCL1	13
GO:1903672	positive regulation of sprouting angiogenesis	4/212	25/17381	0.000222581450101768	0.00354240477661965	0.00265020018542225	NRP1/ITGA5/SRPX2/VEGFA	4
GO:1904018	positive regulation of vasculature development	9/212	168/17381	0.000223670502871947	0.00354302477319224	0.00265066402711603	ADM/NRP1/ITGA5/SRPX2/SERPINE1/VEGFA/ANGPTL4/EFNB2/THBS1	9
GO:0071496	cellular response to external stimulus	12/212	288/17381	0.000225613543069305	0.00355710324446652	0.00266119663689225	SLC2A1/HSPA5/CNN2/COL1A1/BNIP3/TGFB1/KLF10/MYD88/UPP1/SRF/IFI16/POSTN	12
GO:0001933	negative regulation of protein phosphorylation	15/212	424/17381	0.000229712560351129	0.00360488455174284	0.00269694354821056	CAV1/MYADM/PMEPA1/LIF/PPP1R15A/PLK1/SOCS3/MVP/TGFB1/ERRFI1/DUSP5/GADD45B/FOXM1/FBLN1/PTPN1	15
GO:0055001	muscle cell development	9/212	169/17381	0.000233795872222223	0.0036519781151749	0.00273217593366906	ADM/VEGFA/ITGB1/ACTG1/LMNA/FAM129B/WDR1/SRF/PDGFRB	9
GO:0061564	axon development	16/212	473/17381	0.000236074008624433	0.00367057006957989	0.00274608524220902	NRP1/PDLIM7/FN1/VEGFA/ITGB1/VASP/PLXNA1/SHC1/LIMK1/FAM129B/EFNB2/PLXND1/SRF/CDH11/FEZ1/VCL	16
GO:2000377	regulation of reactive oxygen species metabolic process	9/212	170/17381	0.000244299012033004	0.00378103149816218	0.00282872540248742	VDAC1/CAV1/HK2/BNIP3/TGFB1/RAC2/FOXM1/THBS1/PDGFRB	9
GO:0051701	interaction with host	10/212	209/17381	0.000252767218535228	0.00388577845098714	0.00290709035830255	ITGA5/CAV1/ITGB1/CTSB/SLC1A5/P4HB/TGFB1/GAPDH/EFNB2/KPNA2	10
GO:0051962	positive regulation of nervous system development	16/212	476/17381	0.000253370260586002	0.00388577845098714	0.00290709035830255	NRP1/SRPX2/FN1/VEGFA/CLCF1/HSPA5/LIF/FGFR1/RARA/LIMK1/PLXND1/SRF/ITGA3/IQGAP1/FEZ1/ASCL1	16
GO:0036296	response to increased oxygen levels	4/212	26/17381	0.000260551136846595	0.00397782595348602	0.00297595439941955	CAV1/COL1A1/BNIP3/PDGFRB	4
GO:0009612	response to mechanical stimulus	10/212	210/17381	0.000262629799285874	0.00399149974229973	0.00298618425171895	SLC2A1/CNN2/COL1A1/MMP14/BNIP3/TGFB1/IGFBP2/MYD88/POSTN/THBS1	10
GO:0031953	negative regulation of protein autophosphorylation	3/212	11/17381	0.000274633588748391	0.00413666843052264	0.00309479015892219	CAV1/MVP/ERRFI1	3
GO:0090050	positive regulation of cell migration involved in sprouting angiogenesis	3/212	11/17381	0.000274633588748391	0.00413666843052264	0.00309479015892219	NRP1/SRPX2/VEGFA	3
GO:0007584	response to nutrient	9/212	173/17381	0.000278185143487026	0.00417154077388989	0.00312087941090941	LDHA/PKM/COL1A1/RARA/TGFB1/IGFBP2/SRF/POSTN/ASCL1	9
GO:0031032	actomyosin structure organization	9/212	176/17381	0.00031587646891403	0.00471578409785813	0.00352804737985955	NRP1/ITGB1/CNN2/ACTG1/MYH9/LIMK1/WDR1/SRF/PDGFRB	9
GO:0072577	endothelial cell apoptotic process	5/212	49/17381	0.000317402905928787	0.00471769781763756	0.00352947910232891	COL18A1/SERPINE1/CD248/ANGPTL4/THBS1	5
GO:0016049	cell growth	16/212	486/17381	0.000319212795320161	0.00472130693707669	0.00353217921414841	NRP1/FN1/VEGFA/ITGB1/PLXNA1/MMP14/TGFB1/IGFBP2/LIMK1/ENO1/SRF/IQGAP1/POSTN/HBEGF/IGFBP4/VCL	16
GO:0030099	myeloid cell differentiation	14/212	390/17381	0.000320444365320261	0.00472130693707669	0.00353217921414841	FAM20C/VEGFA/ANXA2/LIF/MYH9/RARA/CEBPB/TGFB1/KLF10/MMP9/WDR1/SRF/IFI16/THBS1	14
GO:0030516	regulation of axon extension	6/212	76/17381	0.000329599060901611	0.00481414385922959	0.00360163384844868	NRP1/FN1/VEGFA/PLXNA1/LIMK1/SRF	6
GO:0050772	positive regulation of axonogenesis	6/212	76/17381	0.000329599060901611	0.00481414385922959	0.00360163384844868	NRP1/FN1/VEGFA/LIMK1/PLXND1/SRF	6
GO:0010769	regulation of cell morphogenesis involved in differentiation	11/212	258/17381	0.000338226263856334	0.00489815242811957	0.00366448367473582	NRP1/FN1/VEGFA/MYADM/PLXNA1/LZTS1/LIMK1/PLXND1/SRF/POSTN/FBLN1	11
GO:0010811	positive regulation of cell-substrate adhesion	7/212	107/17381	0.000338254154046194	0.00489815242811957	0.00366448367473582	NRP1/ITGA5/FN1/VEGFA/MYADM/ITGA3/IQGAP1	7
GO:0071453	cellular response to oxygen levels	10/212	217/17381	0.000341106403691077	0.00491834617971664	0.00367959134525957	NDRG1/CAV1/VEGFA/PGK1/CA9/LMNA/BNIP3/P4HB/ENO1/NOL3	10
GO:0035239	tube morphogenesis	13/212	347/17381	0.000349148599257494	0.00497141822892308	0.003719296450553	ADM/NRP1/B4GALT1/VEGFA/CTHRC1/RARA/VASP/MMP14/CTSZ/TGFB1/EFNB2/PLXND1/SRF	13
GO:0035272	exocrine system development	5/212	50/17381	0.000349207504521271	0.00497141822892308	0.003719296450553	NRP1/FGFR1/PLXNA1/TGFB1/PLXND1	5
GO:0070206	protein trimerization	5/212	50/17381	0.000349207504521271	0.00497141822892308	0.003719296450553	EMILIN1/COL6A2/COL6A1/COL1A1/COL1A2	5
GO:0045785	positive regulation of cell adhesion	14/212	394/17381	0.000355085871321139	0.00502609497851734	0.00376020208981517	NRP1/ITGA5/CD276/CAV1/FN1/VEGFA/MYADM/RARA/TGFB1/IGFBP2/EFNB2/ADAM9/ITGA3/IQGAP1	14
GO:0008360	regulation of cell shape	8/212	142/17381	0.000356027474767529	0.00502609497851734	0.00376020208981517	FN1/VEGFA/FBLIM1/ALDOA/MYH9/HEXB/WDR1/PLXND1	8
GO:0014745	negative regulation of muscle adaptation	3/212	12/17381	0.000362890129225929	0.00508046180916301	0.00380087586758584	LMNA/ERRFI1/NOL3	3
GO:0033631	cell-cell adhesion mediated by integrin	3/212	12/17381	0.000362890129225929	0.00508046180916301	0.00380087586758584	ITGA5/ITGB1/ADAM9	3
GO:0061041	regulation of wound healing	8/212	143/17381	0.000373241103420572	0.00520378298735954	0.00389313686821457	PLAUR/CAV1/SERPINE1/ANXA2/PLAU/PROS1/HBEGF/THBS1	8
GO:0071260	cellular response to mechanical stimulus	6/212	78/17381	0.000379508678239537	0.00526939210033003	0.00394222140098943	SLC2A1/CNN2/COL1A1/BNIP3/TGFB1/MYD88	6
GO:0043406	positive regulation of MAP kinase activity	11/212	263/17381	0.000397911074416983	0.0055022621519791	0.00411643984664333	VEGFA/FGFR1/SHC1/TGFB1/ADAM9/DUSP5/IQGAP1/GADD45B/THBS1/PDGFRB/PTPN1	11
GO:0090200	positive regulation of release of cytochrome c from mitochondria	4/212	29/17381	0.000402256573467264	0.00552538577480019	0.0041337394590119	PLAUR/BNIP3/MMP9/MFF	4
GO:0052548	regulation of endopeptidase activity	14/212	399/17381	0.000402858595317382	0.00552538577480019	0.0041337394590119	FURIN/PLAUR/SERPINE1/VEGFA/SERPINH1/CAST/MMP9/GAPDH/IFI16/PTTG1/TIMP1/PROS1/THBS1/NOL3	14
GO:0001822	kidney development	11/212	264/17381	0.000410851569856975	0.00561219917691269	0.00419868768172609	NRP1/VEGFA/LIF/FGFR1/RARA/TGFB1/EFNB2/ITGA3/IQGAP1/ACTA2/PDGFRB	11
GO:0035904	aorta development	5/212	52/17381	0.000419986415434041	0.00571384744223571	0.0042747343981784	LOX/EFNB2/PLXND1/SRF/PDGFRB	5
GO:2000117	negative regulation of cysteine-type endopeptidase activity	7/212	111/17381	0.000422894934309286	0.00573031127855234	0.00428705158517721	PLAUR/VEGFA/CAST/MMP9/IFI16/THBS1/NOL3	7
GO:0035051	cardiocyte differentiation	8/212	146/17381	0.000428991393696617	0.00578966784932954	0.00433145836667153	VEGFA/ITGB1/RARA/LMNA/TGFB1/EFNB2/SRF/PDGFRB	8
GO:0010595	positive regulation of endothelial cell migration	6/212	80/17381	0.000435140006867173	0.00584925252258902	0.00437603579982169	NRP1/SRPX2/VEGFA/FGFR1/TGFB1/THBS1	6
GO:0045766	positive regulation of angiogenesis	8/212	147/17381	0.000449011008210525	0.0060117584988187	0.00449761235458997	ADM/NRP1/ITGA5/SRPX2/SERPINE1/VEGFA/ANGPTL4/THBS1	8
GO:0060348	bone development	9/212	185/17381	0.000455103569783024	0.0060692468159997	0.00454062142849883	FAM20C/CHSY1/ANXA2/COL1A1/RARA/MMP14/TGFB1/SERPINH1/SRF	9
GO:0010939	regulation of necrotic cell death	4/212	30/17381	0.00045973832842574	0.0060829690984645	0.00455088756063953	CAV1/BNIP3/YBX3/NOL3	4
GO:0035767	endothelial cell chemotaxis	4/212	30/17381	0.00045973832842574	0.0060829690984645	0.00455088756063953	NRP1/VEGFA/FGFR1/THBS1	4
GO:0006094	gluconeogenesis	6/212	81/17381	0.000465239420276025	0.00610785137747591	0.00456950288683968	ALDOA/PGK1/ENO2/TPI1/GAPDH/ENO1	6
GO:1903035	negative regulation of response to wounding	6/212	81/17381	0.000465239420276025	0.00610785137747591	0.00456950288683968	PLAUR/SERPINE1/ANXA2/PLAU/PROS1/THBS1	6
GO:0035791	platelet-derived growth factor receptor-beta signaling pathway	3/212	13/17381	0.000467523595833877	0.00611404888505233	0.0045741394647476	PTPN12/PDGFRB/PTPN1	3
GO:0048754	branching morphogenesis of an epithelial tube	8/212	148/17381	0.000469782781271361	0.00611987298845395	0.00457849668558718	NRP1/B4GALT1/VEGFA/MMP14/CTSZ/TGFB1/PLXND1/SRF	8
GO:0006091	generation of precursor metabolites and energy	15/212	455/17381	0.000483729188319159	0.00627731646688016	0.00469628580400544	LDHA/LOXL2/GBE1/PKM/HK2/ALDOA/PGK1/ENO2/BNIP3/SH3BGRL3/TPI1/GAPDH/ENO1/PFKP/GYS1	15
GO:0010001	glial cell differentiation	9/212	187/17381	0.000492050296399939	0.00636083409982143	0.00475876834348479	NDRG1/CLCF1/LIF/BNIP3/MXRA8/TGFB1/KCNJ10/WDR1/ASCL1	9
GO:1903510	mucopolysaccharide metabolic process	7/212	114/17381	0.000496848274866512	0.00637515464824286	0.00476948205986534	CHSY1/B4GALT1/CHPF/TGFB1/HEXB/LUM/CHST2	7
GO:1901888	regulation of cell junction assembly	6/212	82/17381	0.00049693706949848	0.00637515464824286	0.00476948205986534	NRP1/CAV1/VEGFA/MMP14/IQGAP1/THBS1	6
GO:0051893	regulation of focal adhesion assembly	5/212	54/17381	0.000501078847130569	0.00637977369893789	0.00477293773751382	NRP1/VEGFA/MMP14/IQGAP1/THBS1	5
GO:0090109	regulation of cell-substrate junction assembly	5/212	54/17381	0.000501078847130569	0.00637977369893789	0.00477293773751382	NRP1/VEGFA/MMP14/IQGAP1/THBS1	5
GO:0001701	in utero embryonic development	12/212	315/17381	0.000506802943781893	0.00642839523428612	0.00480931325361685	ADM/VEGFA/ITGB1/LIF/FGFR1/HS6ST1/SOCS3/MYH9/PLOD3/CEBPB/SRF/YBX3	12
GO:0070997	neuron death	12/212	316/17381	0.000521257388341508	0.00655786822674507	0.00490617664734492	NRP1/CLCF1/HSPA5/CEBPB/CTSZ/BNIP3/MDK/GAPDH/EFNB2/PIGT/MCL1/ASCL1	12
GO:0001569	branching involved in blood vessel morphogenesis	4/212	31/17381	0.000522841302013759	0.00655786822674507	0.00490617664734492	NRP1/VEGFA/PLXND1/SRF	4
GO:1901890	positive regulation of cell junction assembly	4/212	31/17381	0.000522841302013759	0.00655786822674507	0.00490617664734492	NRP1/CAV1/VEGFA/IQGAP1	4
GO:0009156	ribonucleoside monophosphate biosynthetic process	6/212	83/17381	0.000530291035074956	0.00660222122635757	0.00493935871862398	PKM/ALDOA/TGFB1/IMPDH1/UPP1/ENO1	6
GO:0034333	adherens junction assembly	6/212	83/17381	0.000530291035074956	0.00660222122635757	0.00493935871862398	NRP1/VEGFA/MMP14/IQGAP1/VCL/THBS1	6
GO:0042493	response to drug	14/212	411/17381	0.000540447098592035	0.00669448509673847	0.00500838463232111	LDHA/COL18A1/LOX/HSPA5/PLIN2/COL1A1/CA9/TGFB1/IGFBP2/MDK/ITGA3/ABCG2/PAM/THBS1	14
GO:0090066	regulation of anatomical structure size	15/212	460/17381	0.000541669955960167	0.00669448509673847	0.00500838463232111	ADM/NRP1/CAV1/FN1/VEGFA/MYADM/PPP1R15A/VASP/PLOD3/PLXNA1/ARPC1B/LIMK1/WDR1/SRF/ACTA2	15
GO:0033627	cell adhesion mediated by integrin	5/212	55/17381	0.000545782706232434	0.00669625763937539	0.00500971073510192	ITGA5/SERPINE1/ITGB1/PLAU/ADAM9	5
GO:0048146	positive regulation of fibroblast proliferation	5/212	55/17381	0.000545782706232434	0.00669625763937539	0.00500971073510192	FOSL2/FN1/ANXA2/TGFB1/PDGFRB	5
GO:0034976	response to endoplasmic reticulum stress	11/212	274/17381	0.000560866729848093	0.00685639255980965	0.00512951341790895	CAV1/PDIA4/HSPA5/PPP1R15A/LMNA/CEBPB/SHC1/P4HB/THBS1/PTPN1/DNAJB11	11
GO:0019319	hexose biosynthetic process	6/212	84/17381	0.000565360404521512	0.00687488689806454	0.00514334969630262	ALDOA/PGK1/ENO2/TPI1/GAPDH/ENO1	6
GO:0042326	negative regulation of phosphorylation	15/212	462/17381	0.000566454818512728	0.00687488689806454	0.00514334969630262	CAV1/MYADM/PMEPA1/LIF/PPP1R15A/PLK1/SOCS3/MVP/TGFB1/ERRFI1/DUSP5/GADD45B/FOXM1/FBLN1/PTPN1	15
GO:0060547	negative regulation of necrotic cell death	3/212	14/17381	0.000589693278300248	0.00710580400351799	0.00531610707279697	CAV1/YBX3/NOL3	3
GO:0060712	spongiotrophoblast layer development	3/212	14/17381	0.000589693278300248	0.00710580400351799	0.00531610707279697	ADM/LIF/SOCS3	3
GO:0085029	extracellular matrix assembly	4/212	32/17381	0.000591867745757318	0.00710662553090815	0.00531672168693032	LOX/PLOD3/EFEMP2/TGFB1	4
GO:0046718	viral entry into host cell	7/212	118/17381	0.00061110607648791	0.0072636923251209	0.00543422899436556	ITGA5/CAV1/ITGB1/CTSB/SLC1A5/P4HB/EFNB2	7
GO:0055002	striated muscle cell development	8/212	154/17381	0.000611407415629619	0.0072636923251209	0.00543422899436556	VEGFA/ITGB1/ACTG1/LMNA/FAM129B/WDR1/SRF/PDGFRB	8
GO:2001236	regulation of extrinsic apoptotic signaling pathway	8/212	154/17381	0.000611407415629619	0.0072636923251209	0.00543422899436556	NRP1/CAV1/SERPINE1/FGFR1/LMNA/THBS1/MCL1/NOL3	8
GO:0014706	striated muscle tissue development	13/212	369/17381	0.000623002068304409	0.00737547009985641	0.00551785396045789	CAV1/VEGFA/ITGB1/FGFR1/RARA/LMNA/TGFB1/SAP30/FAM129B/EFNB2/SRF/YBX3/PDGFRB	13
GO:0071456	cellular response to hypoxia	9/212	194/17381	0.000641294127292604	0.0075458347085645	0.00564530984030751	NDRG1/VEGFA/PGK1/CA9/LMNA/BNIP3/P4HB/ENO1/NOL3	9
GO:0033619	membrane protein proteolysis	5/212	57/17381	0.000644102073522992	0.0075458347085645	0.00564530984030751	FURIN/MYH9/TGFB1/ADAM9/TIMP1	5
GO:1903391	regulation of adherens junction organization	5/212	57/17381	0.000644102073522992	0.0075458347085645	0.00564530984030751	NRP1/VEGFA/MMP14/IQGAP1/THBS1	5
GO:0032801	receptor catabolic process	4/212	33/17381	0.000667121676145171	0.00776161563901313	0.00580674330089336	FURIN/ANXA2/TGFB1/PTPN1	4
GO:0043276	anoikis	4/212	33/17381	0.000667121676145171	0.00776161563901313	0.00580674330089336	ITGA5/CAV1/ITGB1/MCL1	4
GO:0072001	renal system development	11/212	280/17381	0.000671081444627702	0.00778085496279679	0.00582113692970602	NRP1/VEGFA/LIF/FGFR1/RARA/TGFB1/EFNB2/ITGA3/IQGAP1/ACTA2/PDGFRB	11
GO:0042476	odontogenesis	7/212	120/17381	0.00067556959272407	0.00780606782825689	0.00583999957949647	ADM/LAMB1/FAM20C/COL1A1/COL1A2/TGFB1/PAM	7
GO:0002064	epithelial cell development	9/212	196/17381	0.000690143612859485	0.0079472510231669	0.00594562379607345	FOSL2/COL18A1/B4GALT1/MYADM/FGFR1/RARA/PLOD3/IQGAP1/ACTA2	9
GO:0010038	response to metal ion	12/212	327/17381	0.000704559563171106	0.00808565974877316	0.00604917233256109	LOXL2/NDRG1/CAV1/HSPA5/BNIP3/IGFBP2/MMP9/ADAM9/IQGAP1/PAM/THBS1/ASCL1	12
GO:0044282	small molecule catabolic process	13/212	375/17381	0.000723401010915148	0.00824327225335171	0.00616708790551194	PKM/HK2/ALDOA/BCKDK/PGK1/ENO2/TGFB1/GLUD1/HEXB/TPI1/GAPDH/ENO1/PFKP	13
GO:0030168	platelet activation	8/212	158/17381	0.000723655534592525	0.00824327225335171	0.00616708790551194	ACTB/COL1A1/ACTG1/MYH9/COL1A2/SRF/RAC2/VCL	8
GO:0051546	keratinocyte migration	3/212	15/17381	0.000730509307573255	0.00824327225335171	0.00616708790551194	MMP9/ADAM9/HBEGF	3
GO:0090036	regulation of protein kinase C signaling	3/212	15/17381	0.000730509307573255	0.00824327225335171	0.00616708790551194	VEGFA/MYADM/AKAP12	3
GO:2000353	positive regulation of endothelial cell apoptotic process	3/212	15/17381	0.000730509307573255	0.00824327225335171	0.00616708790551194	COL18A1/CD248/THBS1	3
GO:0001953	negative regulation of cell-matrix adhesion	4/212	34/17381	0.000748908487508588	0.00839474165067766	0.00628040759939008	SERPINE1/MMP14/POSTN/THBS1	4
GO:0042339	keratan sulfate metabolic process	4/212	34/17381	0.000748908487508588	0.00839474165067766	0.00628040759939008	B4GALT1/HEXB/LUM/CHST2	4
GO:0006979	response to oxidative stress	14/212	426/17381	0.00076699118887281	0.00855832448894734	0.00640278979330975	LDHA/COL1A1/MMP14/BNIP3/P4HB/GPX8/PXDN/MMP9/ADAM9/PTPRN/VKORC1L1/MCL1/PDGFRB/NOL3	14
GO:0060349	bone morphogenesis	6/212	89/17381	0.000768575080068478	0.00855832448894734	0.00640278979330975	CHSY1/COL1A1/RARA/MMP14/TGFB1/SERPINH1	6
GO:0034332	adherens junction organization	7/212	123/17381	0.000782253806718322	0.00868198797324875	0.0064953068854243	NRP1/VEGFA/MMP14/IQGAP1/CDH11/VCL/THBS1	7
GO:0046364	monosaccharide biosynthetic process	6/212	90/17381	0.000815232295490961	0.00896473713379707	0.00670684168310154	ALDOA/PGK1/ENO2/TPI1/GAPDH/ENO1	6
GO:0061387	regulation of extent of cell growth	6/212	90/17381	0.000815232295490961	0.00896473713379707	0.00670684168310154	NRP1/FN1/VEGFA/PLXNA1/LIMK1/SRF	6
GO:0009206	purine ribonucleoside triphosphate biosynthetic process	5/212	60/17381	0.000815700740982721	0.00896473713379707	0.00670684168310154	PKM/ALDOA/TGFB1/IMPDH1/ENO1	5
GO:0002521	leukocyte differentiation	15/212	479/17381	0.000819161838464662	0.00897354559409016	0.00671343160846978	FAM20C/VEGFA/CLCF1/ANXA2/ITGB1/LIF/MYH9/RARA/CEBPB/MMP14/TGFB1/KLF10/MMP9/SRF/IFI16	15
GO:0036294	cellular response to decreased oxygen levels	9/212	201/17381	0.000825686895158837	0.00901575269988969	0.00674500825954996	NDRG1/VEGFA/PGK1/CA9/LMNA/BNIP3/P4HB/ENO1/NOL3	9
GO:0031960	response to corticosteroid	8/212	162/17381	0.000851943967662874	0.00927244821578883	0.0069370513903415	ADM/COL1A1/TGFB1/IGFBP2/ERRFI1/MDK/ADAM9/PAM	8
GO:1904019	epithelial cell apoptotic process	6/212	91/17381	0.0008640454946693	0.00937392121869524	0.00701296698668804	COL18A1/SERPINE1/CD248/ANGPTL4/CAST/THBS1	6
GO:0009145	purine nucleoside triphosphate biosynthetic process	5/212	61/17381	0.000879834090349346	0.00951461609243171	0.00711822587266441	PKM/ALDOA/TGFB1/IMPDH1/ENO1	5
GO:0048841	regulation of axon extension involved in axon guidance	3/212	16/17381	0.000891033892365622	0.00960494681419044	0.00718580552847742	NRP1/VEGFA/PLXNA1	3
GO:0043405	regulation of MAP kinase activity	12/212	337/17381	0.00091538189723276	0.00983598255179405	0.0073586516579422	CAV1/VEGFA/FGFR1/SHC1/TGFB1/ADAM9/DUSP5/IQGAP1/GADD45B/THBS1/PDGFRB/PTPN1	12
GO:0014911	positive regulation of smooth muscle cell migration	4/212	36/17381	0.000933306999919689	0.00999521700915189	0.00747778067199521	NRP1/IQGAP1/POSTN/PDGFRB	4
GO:0031346	positive regulation of cell projection organization	12/212	338/17381	0.000939088260788723	0.00999521700915189	0.00747778067199521	NRP1/FN1/VEGFA/HSPA5/FGFR1/LIMK1/PLXND1/SRF/ITGA3/RAC2/IQGAP1/FEZ1	12
GO:0032970	regulation of actin filament-based process	12/212	338/17381	0.000939088260788723	0.00999521700915189	0.00747778067199521	NRP1/CAV1/MYADM/CNN2/MYH9/VASP/ARPC1B/TGFB1/LIMK1/WDR1/PAM/PDGFRB	12
