# Supplementary material for: Identification of glioblastoma gene prognosis modules based on weighted gene co-expression network analysis
Source: BMC Med Genomics. 2018 Nov 1;11:96. doi: 10.1186/s12920-018-0407-1 (PMC6211550; doi:10.1186/s12920-018-0407-1)
Supplement: Supplementary file 3 — Table S3. Cellular component of hub genes. (CSV 8 kb) [file 12920_2018_407_MOESM3_ESM.csv]

ID	Description	GeneRatio	BgRatio	pvalue	p.adjust	qvalue	geneID	Count
GO:0005788	endoplasmic reticulum lumen	30/218	299/18511	1.83E-19	5.64E-17	4.03E-17	LAMB1/PLAUR/P4HA1/FAM20C/COL5A1/FN1/COL18A1/COL6A2/PDIA4/COL6A1/HSPA5/RCN3/COL1A1/COL5A2/QSOX1/COLGALT1/CTSZ/CKAP4/P4HB/COL1A2/GPX8/MXRA8/SERPINH1/LAMC1/TIMP1/TMEM43/CTSC/IGFBP4/THBS1/DNAJB11	30
GO:0005925	focal adhesion	29/218	394/18511	3.17E-15	3.96E-13	2.83E-13	NRP1/PLAUR/ITGA5/PDLIM7/CAV1/FBLIM1/TPM4/HSPA5/ITGB1/ACTB/CNN2/ACTG1/MYH9/VASP/AKAP12/MMP14/P4HB/ARPC1B/PTPN12/PLAU/LIMK1/EFNB2/ADAM9/MRC2/ITGA3/RAC2/IQGAP1/VCL/PDGFRB	29
GO:0005924	cell-substrate adherens junction	29/218	397/18511	3.86E-15	3.96E-13	2.83E-13	NRP1/PLAUR/ITGA5/PDLIM7/CAV1/FBLIM1/TPM4/HSPA5/ITGB1/ACTB/CNN2/ACTG1/MYH9/VASP/AKAP12/MMP14/P4HB/ARPC1B/PTPN12/PLAU/LIMK1/EFNB2/ADAM9/MRC2/ITGA3/RAC2/IQGAP1/VCL/PDGFRB	29
GO:0030055	cell-substrate junction	29/218	402/18511	5.34E-15	4.12E-13	2.94E-13	NRP1/PLAUR/ITGA5/PDLIM7/CAV1/FBLIM1/TPM4/HSPA5/ITGB1/ACTB/CNN2/ACTG1/MYH9/VASP/AKAP12/MMP14/P4HB/ARPC1B/PTPN12/PLAU/LIMK1/EFNB2/ADAM9/MRC2/ITGA3/RAC2/IQGAP1/VCL/PDGFRB	29
GO:0005578	proteinaceous extracellular matrix	27/218	365/18511	2.71E-14	1.67E-12	1.19E-12	LAMB1/LOXL2/COL5A1/EMILIN1/FN1/COL18A1/CD248/VEGFA/COL6A2/ANGPTL4/TGFBI/LOX/COL6A1/ANXA2/CTHRC1/COL1A1/COL5A2/COL1A2/EFEMP2/TGFB1/PXDN/MMP9/LUM/LAMC1/TIMP1/POSTN/FBLN1	27
GO:0044420	extracellular matrix component	16/218	120/18511	8.30E-13	4.26E-11	3.04E-11	LAMB1/LOXL2/COL5A1/EMILIN1/FN1/COL18A1/TGFBI/ANXA2/COL1A1/COL5A2/COL1A2/EFEMP2/LUM/LAMC1/TIMP1/FBLN1	16
GO:0034774	secretory granule lumen	21/218	321/18511	2.32E-10	1.02E-08	7.28E-09	PKM/FN1/SERPINE1/VEGFA/ALDOA/ANXA2/CNN2/QSOX1/MVP/CTSZ/S100A11/TGFB1/IMPDH1/HEXB/TIMP1/CTSC/PROS1/CTSD/VCL/THBS1/HSPA6	21
GO:0060205	cytoplasmic vesicle lumen	21/218	338/18511	5.95E-10	2.15E-08	1.53E-08	PKM/FN1/SERPINE1/VEGFA/ALDOA/ANXA2/CNN2/QSOX1/MVP/CTSZ/S100A11/TGFB1/IMPDH1/HEXB/TIMP1/CTSC/PROS1/CTSD/VCL/THBS1/HSPA6	21
GO:0031983	vesicle lumen	21/218	339/18511	6.27E-10	2.15E-08	1.53E-08	PKM/FN1/SERPINE1/VEGFA/ALDOA/ANXA2/CNN2/QSOX1/MVP/CTSZ/S100A11/TGFB1/IMPDH1/HEXB/TIMP1/CTSC/PROS1/CTSD/VCL/THBS1/HSPA6	21
GO:0005581	collagen trimer	11/218	88/18511	6.79E-09	2.09E-07	1.49E-07	COL5A1/EMILIN1/COL18A1/COL6A2/LOX/COL6A1/CTHRC1/COL1A1/COL5A2/COL1A2/LUM	11
GO:0005604	basement membrane	11/218	93/18511	1.23E-08	3.44E-07	2.46E-07	LAMB1/LOXL2/COL5A1/FN1/COL18A1/TGFBI/ANXA2/EFEMP2/LAMC1/TIMP1/FBLN1	11
GO:0015629	actin cytoskeleton	22/218	457/18511	2.50E-08	6.42E-07	4.59E-07	PDLIM7/SLC2A1/FBLIM1/ALDOA/TPM4/MYADM/TPM2/ACTB/CNN2/ACTG1/MYH9/RARA/VASP/ARPC1B/PTPN12/TPM3/CALD1/WDR1/RAC2/IQGAP1/VCL/ACTA2	22
GO:0031093	platelet alpha granule lumen	9/218	67/18511	8.74E-08	2.07E-06	1.48E-06	FN1/SERPINE1/VEGFA/ALDOA/QSOX1/TGFB1/TIMP1/PROS1/THBS1	9
GO:0005583	fibrillar collagen trimer	5/218	12/18511	1.60E-07	3.29E-06	2.35E-06	COL5A1/COL1A1/COL5A2/COL1A2/LUM	5
GO:0098643	banded collagen fibril	5/218	12/18511	1.60E-07	3.29E-06	2.35E-06	COL5A1/COL1A1/COL5A2/COL1A2/LUM	5
GO:0042470	melanosome	10/218	106/18511	4.97E-07	9.00E-06	6.43E-06	SLC2A1/PDIA4/HSPA5/ANXA2/ITGB1/CTSB/SLC1A5/MMP14/P4HB/CTSD	10
GO:0048770	pigment granule	10/218	106/18511	4.97E-07	9.00E-06	6.43E-06	SLC2A1/PDIA4/HSPA5/ANXA2/ITGB1/CTSB/SLC1A5/MMP14/P4HB/CTSD	10
GO:0031091	platelet alpha granule	9/218	90/18511	1.14E-06	1.95E-05	1.40E-05	FN1/SERPINE1/VEGFA/ALDOA/QSOX1/TGFB1/TIMP1/PROS1/THBS1	9
GO:1904813	ficolin-1-rich granule lumen	10/218	124/18511	2.12E-06	3.43E-05	2.45E-05	PKM/ALDOA/CTSB/MVP/CTSZ/IMPDH1/MMP9/CTSD/VCL/HSPA6	10
GO:0098644	complex of collagen trimers	5/218	20/18511	2.90E-06	4.47E-05	3.19E-05	COL5A1/COL1A1/COL5A2/COL1A2/LUM	5
GO:0005938	cell cortex	13/218	247/18511	7.73E-06	0.000113307	8.09E-05	CAV1/SLC2A1/FBLIM1/TPM4/MYADM/ANXA2/ACTB/MYH9/AKAP12/CTSZ/CALD1/WDR1/ENO1	13
GO:0042641	actomyosin	7/218	64/18511	1.00E-05	0.000140405	0.000100289	PDLIM7/FBLIM1/TPM4/CNN2/MYH9/TPM3/WDR1	7
GO:0101002	ficolin-1-rich granule	11/218	185/18511	1.26E-05	0.000168682	0.000120487	SLC2A3/PKM/ALDOA/CTSB/MVP/CTSZ/IMPDH1/MMP9/CTSD/VCL/HSPA6	11
GO:0045121	membrane raft	14/218	301/18511	1.41E-05	0.000179925	0.000128518	VDAC1/FURIN/RFTN2/CAV1/SLC2A1/MARVELD1/MYADM/ANXA2/ITGB1/PGK1/MYOF/SERPINH1/IQGAP1/CTSD	14
GO:0098857	membrane microdomain	14/218	302/18511	1.46E-05	0.000179925	0.000128518	VDAC1/FURIN/RFTN2/CAV1/SLC2A1/MARVELD1/MYADM/ANXA2/ITGB1/PGK1/MYOF/SERPINH1/IQGAP1/CTSD	14
GO:0044448	cell cortex part	9/218	134/18511	3.02E-05	0.000354902	0.000253501	SLC2A1/TPM4/MYADM/ACTB/MYH9/CTSZ/CALD1/WDR1/ENO1	9
GO:0001725	stress fiber	6/218	52/18511	3.23E-05	0.000354902	0.000253501	PDLIM7/FBLIM1/TPM4/CNN2/MYH9/TPM3	6
GO:0097517	contractile actin filament bundle	6/218	52/18511	3.23E-05	0.000354902	0.000253501	PDLIM7/FBLIM1/TPM4/CNN2/MYH9/TPM3	6
GO:0008305	integrin complex	5/218	32/18511	3.36E-05	0.000357111	0.000255079	ITGA5/EMILIN1/ITGB1/MYH9/ITGA3	5
GO:0005911	cell-cell junction	16/218	423/18511	4.38E-05	0.000449189	0.000320849	ITGA5/NDRG1/PDLIM7/SLC2A1/B4GALT1/MYADM/ANXA2/ITGB1/CNN2/MYH9/VASP/S100A11/WDR1/IQGAP1/YBX3/VCL	16
GO:0098636	protein complex involved in cell adhesion	5/218	35/18511	5.27E-05	0.0005233	0.000373786	ITGA5/EMILIN1/ITGB1/MYH9/ITGA3	5
GO:0032432	actin filament bundle	6/218	58/18511	6.05E-05	0.000573424	0.000409588	PDLIM7/FBLIM1/TPM4/CNN2/MYH9/TPM3	6
GO:0005793	endoplasmic reticulum-Golgi intermediate compartment	8/218	114/18511	6.14E-05	0.000573424	0.000409588	LMAN1/FN1/HSPA5/CTSZ/P4HB/SURF4/SERPINH1/CTSC	8
GO:0030863	cortical cytoskeleton	7/218	85/18511	6.47E-05	0.000585798	0.000418427	SLC2A1/TPM4/MYADM/ACTB/MYH9/CALD1/WDR1	7
GO:0043292	contractile fiber	11/218	224/18511	7.31E-05	0.000643308	0.000459506	SLC2A1/LMAN1/ALDOA/TPM4/TPM2/ACTG1/TPM3/CALD1/ENO1/VCL/ACTA2	11
GO:0099568	cytoplasmic region	13/218	309/18511	8.00E-05	0.000672029	0.00048002	CAV1/SLC2A1/FBLIM1/TPM4/MYADM/ANXA2/ACTB/MYH9/AKAP12/CTSZ/CALD1/WDR1/ENO1	13
GO:0005884	actin filament	7/218	88/18511	8.07E-05	0.000672029	0.00048002	TPM4/TPM2/ACTG1/TPM3/WDR1/RAC2/IQGAP1	7
GO:0042581	specific granule	9/218	160/18511	0.000119778	0.000970829	0.00069345	PLAUR/SLC2A3/CNN2/QSOX1/CTSZ/CKAP4/PLAU/CTSD/VCL	9
GO:0043209	myelin sheath	9/218	162/18511	0.000131644	0.001039648	0.000742606	VDAC1/NDRG1/PKM/HSPA5/ANXA2/ITGB1/ACTB/ACTG1/WDR1	9
GO:0098589	membrane region	14/218	378/18511	0.000164318	0.001265249	0.00090375	VDAC1/FURIN/RFTN2/CAV1/SLC2A1/MARVELD1/MYADM/ANXA2/ITGB1/PGK1/MYOF/SERPINH1/IQGAP1/CTSD	14
GO:0005811	lipid droplet	6/218	72/18511	0.000203641	0.001529788	0.001092706	CAV1/ANXA2/PLIN2/CKAP4/HILPDA/GAPDH	6
GO:0030016	myofibril	10/218	213/18511	0.000223797	0.001641178	0.00117227	SLC2A1/LMAN1/ALDOA/TPM4/TPM2/ACTG1/TPM3/CALD1/ENO1/VCL	10
GO:0034663	endoplasmic reticulum chaperone complex	3/218	11/18511	0.000247908	0.001775712	0.001268365	HSPA5/P4HB/DNAJB11	3
GO:0031252	cell leading edge	13/218	369/18511	0.000452318	0.003166223	0.002261588	ITGA5/PDLIM7/MYADM/ANXA2/ITGB1/MYH9/VASP/S100A11/LIMK1/PLXND1/RAC2/IQGAP1/ACTA2	13
GO:1904724	tertiary granule lumen	5/218	55/18511	0.000466324	0.003191731	0.002279808	ALDOA/CNN2/QSOX1/MMP9/CTSD	5
GO:0005766	primary lysosome	8/218	155/18511	0.000509115	0.003333384	0.002380988	B4GALT1/ANXA2/CKAP4/SURF4/IMPDH1/HEXB/CTSC/GLIPR1	8
GO:0042582	azurophil granule	8/218	155/18511	0.000509115	0.003333384	0.002380988	B4GALT1/ANXA2/CKAP4/SURF4/IMPDH1/HEXB/CTSC/GLIPR1	8
GO:0002102	podosome	4/218	32/18511	0.000519488	0.003333384	0.002380988	TPM4/PTPN12/WDR1/VCL	4
GO:0005913	cell-cell adherens junction	6/218	88/18511	0.000604418	0.003799199	0.002713713	NDRG1/PDLIM7/ANXA2/MYH9/S100A11/VCL	6
GO:0030864	cortical actin cytoskeleton	5/218	59/18511	0.000646038	0.003979597	0.002842569	SLC2A1/MYADM/MYH9/CALD1/WDR1	5
GO:0001726	ruffle	8/218	162/18511	0.000681419	0.004115238	0.002939456	ITGA5/PDLIM7/MYADM/ANXA2/ITGB1/MYH9/S100A11/IQGAP1	8
GO:0071437	invadopodium	3/218	16/18511	0.000805559	0.004716231	0.003368736	PLAUR/ITGB1/ITGA3	3
GO:0035580	specific granule lumen	5/218	62/18511	0.000811559	0.004716231	0.003368736	CNN2/QSOX1/CTSZ/CTSD/VCL	5
GO:0044449	contractile fiber part	9/218	209/18511	0.00085425	0.004872388	0.003480277	SLC2A1/LMAN1/ALDOA/TPM4/TPM2/TPM3/ENO1/VCL/ACTA2	9
GO:0005775	vacuolar lumen	8/218	170/18511	0.000932939	0.005224459	0.003731756	ANXA2/CTSB/IMPDH1/HEXB/LUM/CTSC/CTSD/PDGFRB	8
GO:0030175	filopodium	6/218	96/18511	0.000956611	0.00526136	0.003758115	B4GALT1/ITGB1/ARL4C/VASP/ITGA3/ACTA2	6
GO:0072562	blood microparticle	8/218	181/18511	0.001394906	0.007537386	0.005383847	SLC2A1/FN1/ANGPTL4/ACTB/ACTG1/TGFB1/PROS1/HSPA6	8
GO:0005605	basal lamina	3/218	21/18511	0.001831964	0.009563476	0.006831054	LAMB1/FN1/LAMC1	3
GO:0005865	striated muscle thin filament	3/218	21/18511	0.001831964	0.009563476	0.006831054	TPM4/TPM2/TPM3	3
