# Supplementary material for: Identification of glioblastoma gene prognosis modules based on weighted gene co-expression network analysis
Source: BMC Med Genomics. 2018 Nov 1;11:96. doi: 10.1186/s12920-018-0407-1 (PMC6211550; doi:10.1186/s12920-018-0407-1)
Supplement: Supplementary file 4 — Table S4. Molecular function of hub genes. (CSV 5 kb) [file 12920_2018_407_MOESM4_ESM.csv]

ID	Description	GeneRatio	BgRatio	pvalue	p.adjust	qvalue	geneID	Count
GO:0050839	cell adhesion molecule binding	32/209	463/17354	1.06946993305198e-15	4.90886699270859e-13	4.03021301086957e-13	LDHA/ITGA5/NDRG1/COL5A1/EMILIN1/PKM/FN1/TGFBI/ALDOA/HSPA5/ANXA2/ITGB1/CNN2/MYH9/VASP/MMP14/P4HB/S100A11/ESYT2/CAST/FAM129B/CALD1/ENO1/ADAM9/PFKP/HDLBP/ITGA3/IQGAP1/FXYD5/VCL/THBS1/PTPN1	32
GO:0005518	collagen binding	12/209	65/17354	1.5609387957534e-11	2.67513667845796e-09	2.19630531106054e-09	FN1/TGFBI/ITGB1/PCOLCE/CTSB/SERPINH1/MMP9/LUM/ADAM9/MRC2/ITGA3/THBS1	12
GO:0045296	cadherin binding	22/209	304/17354	1.74845534539736e-11	2.67513667845796e-09	2.19630531106054e-09	LDHA/NDRG1/PKM/ALDOA/HSPA5/ANXA2/ITGB1/CNN2/MYH9/VASP/S100A11/ESYT2/CAST/FAM129B/CALD1/ENO1/PFKP/HDLBP/IQGAP1/FXYD5/VCL/PTPN1	22
GO:0019838	growth factor binding	15/209	130/17354	4.91476253854305e-11	5.63969001297815e-09	4.63022365473267e-09	FURIN/NRP1/OSMR/SRPX2/COL5A1/COL6A1/FGFR1/COL1A1/SHC1/COL1A2/PXDN/IGFBP2/IGFBP4/THBS1/PDGFRB	15
GO:0005201	extracellular matrix structural constituent	11/209	78/17354	2.28223857717888e-09	2.09509501385021e-07	1.72008718027376e-07	LAMB1/COL5A1/EMILIN1/COL1A1/COL5A2/COL1A2/EFEMP2/PXDN/LUM/LAMC1/FBLN1	11
GO:0048029	monosaccharide binding	10/209	65/17354	5.20380701200541e-09	3.98091236418414e-07	3.26835598297883e-07	P4HA1/SLC2A3/PLOD2/PLOD1/LMAN1/HK2/ALDOA/PLOD3/GYS1/PAM	10
GO:0061134	peptidase regulator activity	15/209	218/17354	6.40190954908892e-08	4.1978235471883e-06	3.44644153168997e-06	FURIN/CAV1/FN1/SERPINE1/PCOLCE/MMP14/SERPINH1/CAST/GAPDH/PTTG1/TIMP1/CTSC/PROS1/FBLN1/NOL3	15
GO:0005178	integrin binding	11/209	111/17354	9.819437272177e-08	5.36563602953084e-06	4.4052234802707e-06	ITGA5/COL5A1/EMILIN1/FN1/TGFBI/ITGB1/MMP14/P4HB/ADAM9/ITGA3/THBS1	11
GO:0048407	platelet-derived growth factor binding	5/209	11/17354	1.05208549598644e-07	5.36563602953084e-06	4.4052234802707e-06	COL5A1/COL6A1/COL1A1/COL1A2/PDGFRB	5
GO:0050840	extracellular matrix binding	8/209	51/17354	1.58031791117812e-07	7.25365921230756e-06	5.95530328633438e-06	CD248/VEGFA/TGFBI/ANXA2/ITGB1/ADAM9/ITGA3/THBS1	8
GO:0031418	L-ascorbic acid binding	5/209	20/17354	3.23187962565531e-06	0.000134857522561435	0.000110718938371732	P4HA1/PLOD2/PLOD1/PLOD3/PAM	5
GO:0002020	protease binding	10/209	132/17354	4.50515176839577e-06	0.000158524919169412	0.000130150031103427	FURIN/FN1/SERPINE1/ANXA2/ITGB1/COL1A1/COL1A2/TIMP1/ITGA3/NOL3	10
GO:0030246	carbohydrate binding	14/209	267/17354	4.57241371414486e-06	0.000158524919169412	0.000130150031103427	LOXL2/P4HA1/SLC2A3/GBE1/PLOD2/PLOD1/LMAN1/CD248/HK2/ALDOA/PLOD3/MRC2/GYS1/PAM	14
GO:0016504	peptidase activator activity	6/209	37/17354	4.83518271976419e-06	0.000158524919169412	0.000130150031103427	CAV1/FN1/PCOLCE/MMP14/CTSC/FBLN1	6
GO:0001968	fibronectin binding	5/209	27/17354	1.57122995892046e-05	0.000480796367429661	0.000394737070381421	VEGFA/ITGB1/ITGA3/FBLN1/THBS1	5
GO:0008201	heparin binding	10/209	160/17354	2.4522617944216e-05	0.000703492602274697	0.000577572185791404	NRP1/COL5A1/FN1/VEGFA/FGFR1/PCOLCE/MDK/POSTN/HBEGF/THBS1	10
GO:0016706	oxidoreductase activity, acting on paired donors, with incorporation or reduction of molecular oxygen, 2-oxoglutarate as one donor, and incorporation of one atom each of oxygen into both donors	5/209	45/17354	0.000199427830754667	0.00538455143037601	0.00442075315233256	P4HA1/PLOD2/PLOD1/PLOD3/P4HB	5
GO:0004866	endopeptidase inhibitor activity	9/209	173/17354	0.000253208335667735	0.00580795977298003	0.00476837426608612	FURIN/SERPINE1/SERPINH1/CAST/GAPDH/PTTG1/TIMP1/PROS1/NOL3	9
GO:0005536	glucose binding	3/209	11/17354	0.000264560711385209	0.00580795977298003	0.00476837426608612	SLC2A3/HK2/GYS1	3
GO:0017154	semaphorin receptor activity	3/209	11/17354	0.000264560711385209	0.00580795977298003	0.00476837426608612	NRP1/PLXNA1/PLXND1	3
GO:0005539	glycosaminoglycan binding	10/209	213/17354	0.000265723649744184	0.00580795977298003	0.00476837426608612	NRP1/COL5A1/FN1/VEGFA/FGFR1/PCOLCE/MDK/POSTN/HBEGF/THBS1	10
GO:0061135	endopeptidase regulator activity	9/209	179/17354	0.00032584548143948	0.00665448812886861	0.00546337977327133	FURIN/SERPINE1/SERPINH1/CAST/GAPDH/PTTG1/TIMP1/PROS1/NOL3	9
GO:0046982	protein heterodimerization activity	16/209	495/17354	0.000339001652312989	0.00665448812886861	0.00546337977327133	CAV1/VEGFA/BHLHE40/CLCF1/TPM4/TPM2/ITGB1/RARA/CEBPB/BNIP3/P4HB/TGFB1/HEXB/LIMK1/ITGA3/MCL1	16
GO:0030414	peptidase inhibitor activity	9/209	182/17354	0.000368162509847678	0.00665448812886861	0.00546337977327133	FURIN/SERPINE1/SERPINH1/CAST/GAPDH/PTTG1/TIMP1/PROS1/NOL3	9
GO:0008194	UDP-glycosyltransferase activity	8/209	145/17354	0.000376387199822262	0.00665448812886861	0.00546337977327133	CHSY1/B4GALT1/MGAT4B/COLGALT1/PLOD3/CHPF/HEXB/GYS1	8
GO:0043236	laminin binding	4/209	29/17354	0.00038336064965268	0.00665448812886861	0.00546337977327133	ITGB1/ADAM9/ITGA3/THBS1	4
GO:0003779	actin binding	14/209	403/17354	0.000391440478168742	0.00665448812886861	0.00546337977327133	PPP1R18/ALDOA/TPM4/TPM2/ITGB1/CNN2/MYH9/VASP/ARPC1B/TPM3/CALD1/WDR1/FXYD5/VCL	14
GO:0044548	S100 protein binding	3/209	13/17354	0.000450480045179707	0.00738465502633877	0.00606285173587726	ANXA2/S100A11/IQGAP1	3
GO:1901681	sulfur compound binding	10/209	232/17354	0.000522045462742585	0.00826271956547747	0.00678374866286191	NRP1/COL5A1/FN1/VEGFA/FGFR1/PCOLCE/MDK/POSTN/HBEGF/THBS1	10
