# Supplementary material for: Identification of glioblastoma gene prognosis modules based on weighted gene co-expression network analysis
Source: BMC Med Genomics. 2018 Nov 1;11:96. doi: 10.1186/s12920-018-0407-1 (PMC6211550; doi:10.1186/s12920-018-0407-1)
Supplement: Supplementary file 5 — Table S5. KEGG-enrichment of hub genes. (CSV 2 kb) [file 12920_2018_407_MOESM5_ESM.csv]

ID	Description	GeneRatio	BgRatio	pvalue	p.adjust	qvalue	geneID	Count
hsa04510	Focal adhesion	20/129	199/7428	1.54E-10	3.06E-08	2.41E-08	3912/3678/857/2335/7422/1292/1291/3688/60/1277/71/7408/6464/1278/3915/3675/5880/7414/7057/5159	20
hsa04512	ECM-receptor interaction	11/129	82/7428	1.39E-07	1.38E-05	1.09E-05	3912/3678/2335/1292/1291/3688/1277/1278/3915/3675/7057	11
hsa00010	Glycolysis / Gluconeogenesis	10/129	68/7428	2.18E-07	1.44E-05	1.14E-05	3939/5315/3099/226/5230/2026/7167/2597/2023/5214	10
hsa05205	Proteoglycans in cancer	16/129	201/7428	3.29E-07	1.63E-05	1.29E-05	5329/3678/857/2335/7422/3688/60/2260/71/7040/5328/4318/4060/8826/1839/7057	16
hsa04066	HIF-1 signaling pathway	11/129	100/7428	1.08E-06	4.29E-05	3.38E-05	3939/6513/5054/7422/3099/226/5230/2026/2597/2023/7076	11
hsa05410	Hypertrophic cardiomyopathy (HCM)	10/129	83/7428	1.46E-06	4.85E-05	3.82E-05	3678/7171/7169/3688/60/71/4000/7040/7170/3675	10
hsa05414	Dilated cardiomyopathy (DCM)	10/129	90/7428	3.10E-06	8.82E-05	6.95E-05	3678/7171/7169/3688/60/71/4000/7040/7170/3675	10
hsa05100	Bacterial invasion of epithelial cells	9/129	74/7428	4.63E-06	0.000115173	9.08E-05	3678/857/2335/3688/60/71/6464/10095/7414	9
hsa05230	Central carbon metabolism in cancer	8/129	65/7428	1.46E-05	0.00032374	0.000255156	3939/6513/5315/3099/2260/6510/5214/5159	8
hsa04810	Regulation of actin cytoskeleton	14/129	213/7428	1.75E-05	0.000349222	0.000275239	3678/2335/3688/60/2260/71/4627/10095/3984/3675/5880/8826/7414/5159	14
hsa01200	Carbon metabolism	10/129	116/7428	3.02E-05	0.000546461	0.000430694	5315/3099/226/5230/2026/2746/7167/2597/2023/5214	10
hsa01230	Biosynthesis of amino acids	8/129	74/7428	3.84E-05	0.000636142	0.000501376	5315/226/5230/2026/7167/2597/2023/5214	8
hsa04151	PI3K-Akt signaling pathway	17/129	354/7428	0.000122081	0.00186878	0.001472881	3912/3678/9180/2335/7422/1292/1291/3688/2260/1277/1278/3915/3675/2997/7057/4170/5159	17
hsa04974	Protein digestion and absorption	8/129	90/7428	0.000156416	0.002223336	0.001752325	1289/80781/1292/1291/1277/1290/6510/1278	8
hsa04520	Adherens junction	7/129	72/7428	0.00023347	0.003097374	0.002441199	60/2260/71/5880/8826/7414/5770	7
hsa04210	Apoptosis	9/129	136/7428	0.000567256	0.007055246	0.005560601	60/1508/71/4000/1522/4616/1075/1509/4170	9
