# Supplementary material for: Identification of glioblastoma gene prognosis modules based on weighted gene co-expression network analysis
Source: BMC Med Genomics. 2018 Nov 1;11:96. doi: 10.1186/s12920-018-0407-1 (PMC6211550; doi:10.1186/s12920-018-0407-1)
Supplement: Supplementary file 8 — Table S7. Follow-up information of GSE16011 dataset. (XLSX 22 kb) [file 12920_2018_407_MOESM8_ESM.xlsx]

## Sheet: 2018-08-19_Gravendeel_pheno
Sample	Histology	Grade	survival	status	Gender	Age
GSM405200	Non-tumor	NA	NA	NA	NA	NA
GSM405201	Oligodendroglioma	III	117.8	1	Female	44.57
GSM405202	Oligodendroglioma	III	140	1	Male	28.69
GSM405203	Oligodendroglioma	III	107	1	Male	38.58
GSM405204	Oligodendroglioma	III	103.1	1	Male	33.89
GSM405205	Oligodendroglioma	III	38.9	1	Male	48.03
GSM405206	Oligodendroglioma	III	81.7	1	Male	31.53
GSM405207	Oligodendroglioma	III	97.4	1	Female	44.41
GSM405208	Oligodendroglioma	III	36.5	1	Male	51.4
GSM405209	Non-tumor	NA	NA	NA	NA	NA
GSM405210	Oligodendroglioma	III	123.4	1	Male	38.53
GSM405211	Oligodendroglioma	III	22	1	Male	34.93
GSM405212	Oligodendroglioma	III	209.9	1	Male	23.33
GSM405213	GBM	IV	16.1	1	Male	44.09
GSM405214	GBM	IV	18	1	Male	37.84
GSM405215	GBM	IV	27.6	1	Male	51.44
GSM405216	GBM	IV	39.4	1	Male	52.06
GSM405217	GBM	IV	81.2	0	Male	33.2
GSM405218	GBM	IV	7.7	1	Male	32.36
GSM405219	GBM	IV	7	1	Male	57.25
GSM405220	GBM	IV	15.2	1	Male	54.12
GSM405221	GBM	IV	8.3	1	Male	55.52
GSM405222	GBM	IV	15.6	1	Male	54.06
GSM405223	GBM	IV	23	1	Female	53.26
GSM405224	GBM	IV	5.8	1	Male	47.74
GSM405225	Mixed glioma	III	41.6	1	Male	31.56
GSM405226	Mixed glioma	III	3.4	1	Female	48.6
GSM405227	Oligodendroglioma	III	57.2	1	Female	48.1
GSM405228	GBM	IV	8.5	1	Male	45.71
GSM405229	GBM	IV	7.9	1	Female	54.18
GSM405230	GBM	IV	5.6	1	Female	63.33
GSM405231	GBM	IV	15.1	1	Female	62.96
GSM405232	GBM	IV	11.8	1	Male	35.7
GSM405233	GBM	IV	10.3	1	Male	51.64
GSM405234	GBM	IV	7.4	1	Female	57.68
GSM405235	GBM	IV	2.5	1	Male	71.09
GSM405236	GBM	IV	12.4	1	Male	52.2
GSM405237	GBM	IV	4.9	1	Male	51.17
GSM405238	GBM	IV	11.3	1	Male	37.25
GSM405239	GBM	IV	7.1	1	Female	73.65
GSM405240	GBM	IV	79.4	0	Male	33.09
GSM405241	GBM	IV	1.9	1	Male	55.98
GSM405242	GBM	IV	2.2	1	Male	30.33
GSM405243	GBM	IV	10.6	1	Male	61.33
GSM405244	GBM	IV	24.6	1	Male	29.55
GSM405245	GBM	IV	16.8	1	Male	37.98
GSM405246	GBM	IV	75.7	1	Male	32.59
GSM405247	GBM	IV	19.1	1	Male	39.36
GSM405248	GBM	IV	10.1	1	Male	55.2
GSM405249	GBM	IV	0.5	1	Male	23.02
GSM405250	Astrocytoma	II	17.8	1	Female	30.69
GSM405251	GBM	IV	38.5	1	Female	26.17
GSM405252	GBM	IV	4.4	1	Male	68.04
GSM405253	GBM	IV	150.7	0	Male	34.84
GSM405254	GBM	IV	7.1	1	Male	40.58
GSM405255	GBM	IV	13	1	Male	47.93
GSM405256	Astrocytoma	II	57.5	1	Male	38.05
GSM405257	Oligodendroglioma	III	130.3	0	Male	46.04
GSM405258	Astrocytoma	II	22.2	1	Male	59.35
GSM405259	Astrocytoma	III	4.9	1	Male	64.01
GSM405260	GBM	IV	9.8	1	Male	57.58
GSM405261	Oligodendroglioma	III	11.8	1	Male	60.46
GSM405262	GBM	IV	34.7	1	Male	43.26
GSM405263	GBM	IV	18.6	1	Male	61.74
GSM405264	GBM	IV	3.8	1	Male	36.5
GSM405265	Astrocytoma	III	21.7	1	Female	32.14
GSM405266	GBM	IV	3	1	Male	51.62
GSM405267	GBM	IV	7.8	1	Female	53.3
GSM405268	GBM	IV	7.7	1	Male	48.04
GSM405269	GBM	IV	0.4	1	Male	54.59
GSM405270	GBM	IV	7	1	Female	73.11
GSM405271	GBM	IV	3.6	1	Male	69.89
GSM405272	Oligodendroglioma	III	12	0	Female	43.64
GSM405273	Mixed glioma	III	6.5	1	Male	56.42
GSM405274	GBM	IV	15.5	1	Female	63.08
GSM405275	GBM	IV	41.5	1	Female	60.39
GSM405276	GBM	IV	3.4	1	Male	51.85
GSM405277	Astrocytoma	III	33.1	1	Male	43.89
GSM405278	GBM	IV	8.8	1	Male	58.23
GSM405279	Mixed glioma	III	8.5	1	Female	46.15
GSM405280	GBM	IV	29.5	1	Female	30.43
GSM405281	Astrocytoma	III	39.8	1	Male	37.12
GSM405282	GBM	IV	1.4	1	Male	51.92
GSM405283	Mixed glioma	III	48.8	1	Male	38.07
GSM405284	Mixed glioma	III	19.2	1	Female	57.7
GSM405285	Mixed glioma	III	15.2	1	Male	36.61
GSM405286	Mixed glioma	III	37.9	1	Male	62.2
GSM405287	Oligodendroglioma	III	82.4	1	Male	43.57
GSM405288	Mixed glioma	III	18.4	1	Male	41.93
GSM405289	Astrocytoma	III	2.3	1	Male	37.44
GSM405290	GBM	IV	13.9	1	Female	45.5
GSM405291	Astrocytoma	III	75.2	1	Male	23.88
GSM405292	GBM	IV	13.3	1	Male	65.52
GSM405293	GBM	IV	10.6	1	Male	63.73
GSM405294	GBM	IV	9.6	1	Male	56.41
GSM405295	Astrocytoma	III	23.9	1	Male	41.77
GSM405296	GBM	IV	3.5	1	Female	41.09
GSM405297	GBM	IV	8.6	1	Female	67.13
GSM405298	Mixed glioma	III	23.5	1	Female	42.56
GSM405299	GBM	IV	21	1	Female	54.94
GSM405300	Mixed glioma	III	34.1	1	Male	33.26
GSM405301	GBM	IV	3.6	1	Male	65.35
GSM405302	GBM	IV	8.9	1	Male	41.39
GSM405303	GBM	IV	6.6	1	Male	56.64
GSM405304	GBM	IV	6.7	1	Male	66.39
GSM405305	GBM	IV	12.7	1	Male	52.69
GSM405306	Pilocytic Astrocytoma	I	97.9	0	Male	15.67
GSM405307	GBM	IV	4	1	Male	72.22
GSM405308	GBM	IV	37.2	0	Male	47.4
GSM405309	GBM	IV	3.1	1	Female	54.6
GSM405310	Mixed glioma	III	81.6	0	Male	35.92
GSM405311	Astrocytoma	II	89.8	0	Male	43
GSM405312	GBM	IV	12.2	1	Male	61.31
GSM405313	GBM	IV	39.7	1	Male	32.5
GSM405314	GBM	IV	7.8	1	Male	54.37
GSM405315	GBM	IV	4.2	1	Male	64.61
GSM405316	Mixed glioma	III	124.1	1	Male	40.06
GSM405317	GBM	IV	5.4	1	Female	62.36
GSM405318	Oligodendroglioma	III	74.5	0	Male	62.46
GSM405319	Oligodendroglioma	III	67.4	1	Male	53.65
GSM405320	GBM	IV	7.2	1	Male	70.28
GSM405321	Astrocytoma	III	47.6	1	Female	33.83
GSM405322	GBM	IV	13.7	1	Male	62.28
GSM405323	GBM	IV	7.4	1	Female	58.78
GSM405324	GBM	IV	8	1	Male	14.38
GSM405325	Mixed glioma	III	43.8	1	Male	42.98
GSM405326	GBM	IV	3.2	1	Male	74.56
GSM405327	Oligodendroglioma	III	39.6	1	Male	66.86
GSM405328	GBM	IV	27.1	1	Male	67.6
GSM405329	Oligodendroglioma	III	60.2	1	Male	60.33
GSM405330	GBM	IV	8.5	1	Female	33.12
GSM405331	Oligodendroglioma	III	98.8	0	Female	59.56
GSM405332	Non-tumor	NA	NA	NA	NA	NA
GSM405333	Oligodendroglioma	III	109.3	1	Female	57.64
GSM405334	Oligodendroglioma	III	17.6	1	Female	57.01
GSM405335	Oligodendroglioma	III	89.3	1	Female	65.59
GSM405336	Non-tumor	NA	NA	NA	NA	NA
GSM405337	GBM	IV	3.4	1	Female	15.02
GSM405338	Oligodendroglioma	II	95.5	1	Female	50.23
GSM405339	GBM	IV	NA	0	Female	78.08
GSM405340	GBM	IV	66.7	0	Female	52.88
GSM405341	Mixed glioma	III	7.6	1	Female	71.11
GSM405342	Oligodendroglioma	III	35.9	1	Female	46.51
GSM405343	GBM	IV	NA	0	Male	66.8
GSM405344	Oligodendroglioma	II	14.3	1	Male	34.71
GSM405345	GBM	IV	10.7	1	Male	45.63
GSM405346	Pilocytic Astrocytoma	I	78	0	Female	22.28
GSM405347	Mixed glioma	III	2.3	1	Male	43.11
GSM405348	Pilocytic Astrocytoma	I	0.4	0	Female	11.72
GSM405349	GBM	IV	28.9	1	Female	24.42
GSM405350	GBM	IV	7.3	1	Female	40.74
GSM405351	GBM	IV	14.6	1	Female	42.7
GSM405352	GBM	IV	4.8	1	Female	69.95
GSM405353	GBM	IV	8.4	1	Male	55.39
GSM405354	Astrocytoma	II	13.2	1	Male	32.15
GSM405355	Astrocytoma	II	14.3	1	Female	73.19
GSM405356	GBM	IV	2.2	1	Female	43.21
GSM405357	Non-tumor	NA	NA	NA	NA	NA
GSM405358	Non-tumor	NA	NA	NA	NA	NA
GSM405359	Non-tumor	NA	NA	NA	NA	NA
GSM405360	Non-tumor	NA	NA	NA	NA	NA
GSM405361	Oligodendroglioma	III	19.7	1	Female	79.19
GSM405362	GBM	IV	12.7	1	Male	38.11
GSM405363	GBM	IV	117.5	1	Female	48.84
GSM405364	Oligodendroglioma	III	118.2	1	Female	37.61
GSM405365	GBM	IV	31.9	1	Male	64.29
GSM405366	Oligodendroglioma	III	26.5	1	Male	75.13
GSM405367	GBM	IV	31.4	1	Male	46.83
GSM405368	GBM	IV	21.7	1	Female	32.14
GSM405369	GBM	IV	49.6	1	Female	50.34
GSM405370	GBM	IV	19.3	1	Male	46.52
GSM405371	GBM	IV	23	1	Female	53.26
GSM405372	GBM	IV	39.8	1	Male	37.12
GSM405373	GBM	IV	14.5	1	Male	58.58
GSM405374	GBM	IV	14.5	1	Male	58.58
GSM405375	GBM	IV	0.7	1	Female	67.03
GSM405376	GBM	IV	22.2	1	Male	52.98
GSM405377	Oligodendroglioma	III	7.2	1	Male	41.98
GSM405378	Oligodendroglioma	II	0	1	Male	57.22
GSM405379	GBM	IV	0.6	1	Male	60.28
GSM405380	Oligodendroglioma	III	72.5	1	Female	39.99
GSM405381	Oligodendroglioma	III	189.8	1	Female	38.37
GSM405382	Mixed glioma	III	58.3	1	Male	44.15
GSM405383	Astrocytoma	II	15.8	1	Male	37.6
GSM405384	GBM	IV	0.2	0	Female	70.3
GSM405385	GBM	IV	15.1	0	Male	34.78
GSM405386	Oligodendroglioma	II	45.1	1	Male	53.85
GSM405387	Mixed glioma	III	136.9	1	Female	37.11
GSM405388	Mixed glioma	III	6.4	1	Male	78.52
GSM405389	GBM	IV	66.7	0	Female	52.88
GSM405390	Mixed glioma	III	0.2	1	Male	70.07
GSM405391	GBM	IV	12.6	1	Female	55.55
GSM405392	GBM	IV	5.6	1	Male	48.35
GSM405393	GBM	IV	1	1	Male	70.67
GSM405394	Astrocytoma	II	10.3	0	Male	31.77
GSM405395	Mixed glioma	II	45.1	1	Male	55.42
GSM405396	GBM	IV	0.2	1	Male	77.31
GSM405397	GBM	IV	4.2	1	Male	60.36
GSM405398	GBM	IV	NA	1	Male	56.85
GSM405399	Mixed glioma	III	14.2	1	Male	52.07
GSM405400	Astrocytoma	III	5.4	1	Male	49.64
GSM405401	Astrocytoma	III	23.6	1	Female	37.18
GSM405402	Astrocytoma	II	54.6	0	Female	23.72
GSM405403	Astrocytoma	III	0.5	1	Male	38.42
GSM405404	Oligodendroglioma	III	0.5	1	Male	54.35
GSM405405	GBM	IV	7.3	1	Male	71.09
GSM405406	Oligodendroglioma	III	20.3	1	Female	78.82
GSM405407	Astrocytoma	III	9.8	1	Male	81.18
GSM405408	Oligodendroglioma	II	21.4	1	Female	63.1
GSM405409	Oligodendroglioma	III	124.3	1	Male	54
GSM405410	Oligodendroglioma	III	248.2	1	Male	37.08
GSM405411	Astrocytoma	III	0.6	1	Female	37.55
GSM405412	GBM	IV	7.8	1	Male	55.71
GSM405413	Astrocytoma	III	14.4	1	Male	46.47
GSM405414	Oligodendroglioma	III	64	1	Male	35.23
GSM405415	GBM	IV	6	1	Male	67.48
GSM405416	GBM	IV	4.1	1	Male	64.26
GSM405417	GBM	IV	0.2	1	Male	77.31
GSM405418	GBM	IV	62	1	Male	46.61
GSM405419	GBM	IV	35.2	1	Male	36.27
GSM405420	Oligodendroglioma	III	36	1	Female	49.94
GSM405421	Astrocytoma	III	73	0	Female	38.4
GSM405422	GBM	IV	10.9	1	Female	70.67
GSM405423	Astrocytoma	III	73.4	1	Male	35.67
GSM405424	Astrocytoma	II	38.4	1	Female	33.25
GSM405425	Oligodendroglioma	II	192.6	1	Male	32.98
GSM405426	GBM	IV	0.6	1	Male	67.1
GSM405427	GBM	IV	18.4	1	Female	50.83
GSM405428	GBM	IV	9.5	1	Female	70.51
GSM405429	Mixed glioma	III	224.6	1	Male	43.93
GSM405430	GBM	IV	4.2	1	Male	61.1
GSM405431	GBM	IV	11	1	Male	80.65
GSM405432	GBM	IV	6.6	1	Male	60.78
GSM405433	Astrocytoma	II	58.9	0	Male	43.85
GSM405434	GBM	IV	2.9	1	Male	67.01
GSM405435	Mixed glioma	III	3.1	1	Male	54.98
GSM405436	GBM	IV	5.8	1	Male	79.06
GSM405437	Oligodendroglioma	II	41.3	0	Male	51.63
GSM405438	GBM	IV	27.6	1	Female	42.67
GSM405439	Mixed glioma	II	44.4	0	Male	32.92
GSM405440	GBM	IV	6.4	1	Male	69.88
GSM405441	Oligodendroglioma	II	39.2	0	Female	44.74
GSM405442	GBM	IV	3.6	1	Female	63.61
GSM405443	GBM	IV	11.8	1	Male	56.62
GSM405444	Astrocytoma	II	34.1	0	Male	39.92
GSM405445	Oligodendroglioma	III	40	0	Male	56.15
GSM405446	GBM	IV	8.8	1	Male	68.18
GSM405447	GBM	IV	33.5	1	Male	59.03
GSM405448	GBM	IV	5.8	1	Female	58.71
GSM405449	Oligodendroglioma	III	24.2	1	Female	45.39
GSM405450	Mixed glioma	III	159.6	0	Female	36.66
GSM405451	Mixed glioma	II	44.3	1	Male	28.55
GSM405452	GBM	IV	4.2	1	Female	71.02
GSM405453	GBM	IV	2.5	1	Male	70.23
GSM405454	GBM	IV	39.8	1	Male	22.52
GSM405455	GBM	IV	2.8	1	Female	55.49
GSM405456	GBM	IV	NA	0	Male	52.5
GSM405457	Oligodendroglioma	III	3.6	1	Male	70.98
GSM405458	GBM	IV	19	1	Male	68.46
GSM405459	GBM	IV	13.7	1	Female	64.28
GSM405460	Oligodendroglioma	III	5.8	1	Male	52.52
GSM405461	GBM	IV	9.1	1	Female	49.14
GSM405462	Astrocytoma	II	90.2	1	Male	49.83
GSM405463	GBM	IV	26.6	1	Female	65.53
GSM405464	GBM	IV	6.7	1	Male	54.72
GSM405465	GBM	IV	7.6	1	Male	69.38
GSM405466	GBM	IV	3.4	1	Male	67.11
GSM405467	Oligodendroglioma	III	16.1	1	Female	43.9
GSM405468	Pilocytic Astrocytoma	I	84.5	0	Female	33.48
GSM405469	Oligodendroglioma	III	66.7	0	Male	46.86
GSM405470	GBM	IV	23	1	Male	31.72
GSM405471	GBM	IV	1.8	1	Female	78.12
GSM405472	GBM	IV	4.1	1	Female	62.11
GSM405473	GBM	IV	13.4	1	Male	47.29
GSM405474	GBM	IV	3.5	1	Female	61.28
GSM405475	GBM	IV	12.6	1	Female	33.74
GSM405476	Mixed glioma	III	15.7	1	Female	64.97
GSM405477	GBM	IV	1.3	1	Male	73.64
GSM405478	Oligodendroglioma	III	72.7	1	Male	26.66
GSM405479	GBM	IV	4.6	1	Male	63.3
GSM405480	Pilocytic Astrocytoma	I	75.7	0	Male	17.55
GSM405481	Pilocytic Astrocytoma	I	124.4	0	Male	33.88
GSM405482	Pilocytic Astrocytoma	I	134.5	0	Female	37.02
GSM405483	Pilocytic Astrocytoma	I	NA	0	Male	32.35
